# Supplementary material for: Performance of the GeneXpert Ebola Assay for Diagnosis of Ebola Virus Disease in Sierra Leone: A Field Evaluation Study
Source: PLoS Med. 2016 Mar 29;13(3):e1001980. doi: 10.1371/journal.pmed.1001980 (PMC4811569; doi:10.1371/journal.pmed.1001980)
Supplement: S1 Dataset — (XLSX) [file pmed.1001980.s001.xlsx]

## Sheet: Sheet1
Study #	Sample type	Age	Gender	Temperature (F)	Humidity (%)	Trombley_Date (dd/mm/yyyy)	Trombley_Extraction	Trombley_Result	Trombley_Ct	Xpert_Date (dd/mm/yyyy)	Xpert_Result	GP_Result	GP_Ct	GP_PC	NP_Result	NP_Ct	NP_PC	SPC_Result	SPC_Ct	SPC_PC	SAC_Result	SAC_Ct	SAC_PC	QC1_Result	QC1_Ct	QC1_PC	QC2_Result	QC2_Ct	QC2_PC
001	WB	31-35	F	85	45	2015-04-02	EZ1	NEG	N/A	2015-04-02	NEG	NEG	N/A	PASS	NEG	N/A	PASS	PASS	32.4	PASS	PASS	30.1	PASS	NEG	N/A	PASS	NEG	N/A	PASS
002	WB	46-50	F	85	45	2015-04-02	EZ1	NEG	N/A	2015-04-02	NEG	NEG	N/A	PASS	NEG	N/A	PASS	PASS	33.1	PASS	PASS	28.8	PASS	NEG	N/A	PASS	NEG	N/A	PASS
003	WB	31-35	F	85	45	2015-04-01	MANUAL	NEG	N/A	2015-04-02	NEG	NEG	N/A	PASS	NEG	N/A	PASS	PASS	32.4	PASS	PASS	29.6	PASS	NEG	N/A	PASS	NEG	N/A	PASS
004	WB	21-25	M	85	45	2015-04-01	MANUAL	NEG	N/A	2015-04-02	NEG	NEG	N/A	PASS	NEG	N/A	PASS	PASS	32.2	PASS	PASS	30.4	PASS	NEG	N/A	PASS	NEG	N/A	PASS
005	WB	21-25	BLANK	84	48	2015-04-01	MANUAL	POS	21.2	2015-04-02	POS	POS	25.4	PASS	POS	21.7	PASS	NA	36.4	PASS	NA	24.2	PASS	NEG	N/A	PASS	NEG	N/A	PASS
006	WB	36-40	M	84	48	2015-04-01	MANUAL	NEG	N/A	2015-04-02	NEG	NEG	N/A	PASS	NEG	N/A	PASS	PASS	32.4	PASS	PASS	30.2	PASS	NEG	N/A	PASS	NEG	N/A	PASS
007	WB	21-25	M	85	48	2015-04-01	MANUAL	NEG	N/A	2015-04-03	INVALID	INVALID	N/A	PASS	INVALID	N/A	PASS	FAIL	N/A	PASS	PASS	32.8	PASS	NEG	N/A	PASS	NEG	N/A	PASS
008	WB	11-15	M	BLANK	BLANK	2015-04-03	MANUAL	POS	37.1	2015-04-03	NO RESULT	N/A	N/A	N/A	N/A	N/A	N/A	N/A	N/A	N/A	N/A	N/A	N/A	N/A	N/A	N/A	N/A	N/A	N/A
008	WB REPEAT	11-15	M	BLANK	BLANK	2015-04-03	MANUAL	POS	37.1	2015-04-03	POS	POS	38.7	PASS	POS	35.1	PASS	NA	32.7	PASS	NA	29.3	PASS	NEG	N/A	PASS	NEG	N/A	PASS
009	WB	61-70	BLANK	BLANK	BLANK	2015-04-03	MANUAL	NEG	N/A	2015-04-03	NEG	NEG	N/A	PASS	NEG	N/A	PASS	PASS	32.7	PASS	PASS	30.8	PASS	NEG	N/A	PASS	NEG	N/A	PASS
010	WB	BLANK	BLANK	BLANK	BLANK	2015-04-03	MANUAL	NEG	N/A	2015-04-03	NEG	NEG	N/A	PASS	NEG	N/A	PASS	PASS	32.4	PASS	PASS	30.1	PASS	NEG	N/A	PASS	NEG	N/A	PASS
011	WB	31-35	BLANK	BLANK	BLANK	2015-04-03	MANUAL	NEG	N/A	2015-04-03	NEG	NEG	N/A	PASS	NEG	N/A	PASS	PASS	32.3	PASS	PASS	30.5	PASS	NEG	N/A	PASS	NEG	N/A	PASS
012	WB	16-20	BLANK	BLANK	BLANK	2015-04-03	MANUAL	NEG	N/A	2015-04-03	NEG	NEG	N/A	PASS	NEG	N/A	PASS	PASS	32.5	PASS	PASS	29.9	PASS	NEG	N/A	PASS	NEG	N/A	PASS
013	WB	36-40	F	80	59	2015-04-03	MANUAL	NEG	N/A	2015-04-03	NEG	NEG	N/A	PASS	NEG	N/A	PASS	PASS	32.6	PASS	PASS	29.6	PASS	NEG	N/A	PASS	NEG	N/A	PASS
014	WB	46-50	M	BLANK	BLANK	2015-04-04	EZ1	NEG	N/A	2014-04-04	NEG	NEG	N/A	PASS	NEG	N/A	PASS	PASS	32.3	PASS	PASS	30.9	PASS	NEG	N/A	PASS	NEG	N/A	PASS
015	WB	11-15	M	BLANK	BLANK	2015-04-03	BLANK	NEG	N/A	2015-04-04	NEG	NEG	N/A	PASS	NEG	N/A	PASS	PASS	31.5	PASS	PASS	30.3	PASS	NEG	N/A	PASS	NEG	N/A	PASS
016	WB	6-10	F	BLANK	BLANK	2015-04-03	BLANK	NEG	N/A	2015-04-04	NEG	NEG	N/A	PASS	NEG	N/A	PASS	PASS	31.7	PASS	PASS	28.9	PASS	NEG	N/A	PASS	NEG	N/A	PASS
017	WB	36-40	F	BLANK	BLANK	2015-04-05	MANUAL	NEG	N/A	2015-04-05	NEG	NEG	N/A	PASS	NEG	N/A	PASS	PASS	32.5	PASS	PASS	30.3	PASS	NEG	N/A	PASS	NEG	N/A	PASS
018	WB	21-25	F	BLANK	BLANK	2015-04-05	MANUAL	NEG	N/A	2015-04-05	NEG	NEG	N/A	PASS	NEG	N/A	PASS	PASS	32.6	PASS	PASS	30.1	PASS	NEG	N/A	PASS	NEG	N/A	PASS
019	WB	51-60	M	BLANK	BLANK	2015-04-04	MANUAL	NEG	N/A	2015-04-05	NEG	NEG	N/A	PASS	NEG	N/A	PASS	PASS	32.7	PASS	PASS	31.4	PASS	NEG	N/A	PASS	NEG	N/A	PASS
021	WB	36-40	F	BLANK	BLANK	2015-04-04	MANUAL	NEG	N/A	2015-04-05	NEG	NEG	N/A	PASS	NEG	N/A	PASS	PASS	32.6	PASS	PASS	30.2	PASS	NEG	N/A	PASS	NEG	N/A	PASS
022	WB	BLANK	F	BLANK	BLANK	2015-04-04	MANUAL	POS	26.6	2015-04-05	POS	POS	30.1	PASS	POS	25.5	PASS	NA	32.6	PASS	NA	31.3	PASS	NEG	N/A	PASS	NEG	N/A	PASS
023	WB	1-5	M	BLANK	BLANK	2015-04-04	MANUAL	NEG	N/A	2015-04-05	NEG	NEG	N/A	PASS	NEG	N/A	PASS	PASS	32.2	PASS	PASS	30.9	PASS	NEG	N/A	PASS	NEG	N/A	PASS
024	WB	41-45	M	BLANK	BLANK	2015-04-04	MANUAL	NEG	N/A	2015-04-05	NEG	NEG	N/A	PASS	NEG	N/A	PASS	PASS	33.6	PASS	PASS	30.5	PASS	NEG	N/A	PASS	NEG	N/A	PASS
029	WB	41-45	M	BLANK	BLANK	2015-04-05	MANUAL	NEG	N/A	2015-04-06	NEG	NEG	N/A	PASS	NEG	N/A	PASS	PASS	32.5	PASS	PASS	30.6	PASS	NEG	N/A	PASS	NEG	N/A	PASS
030	WB	31-35	M	BLANK	BLANK	2015-04-04	EZ1	NEG	N/A	2015-04-06	NEG	NEG	N/A	PASS	NEG	N/A	PASS	PASS	32.8	PASS	PASS	30.8	PASS	NEG	N/A	PASS	NEG	N/A	PASS
031	WB	31-35	M	BLANK	BLANK	2015-04-06	MANUAL	NEG	N/A	2015-04-06	INVALID	INVALID	N/A	PASS	INVALID	N/A	PASS	FAIL	N/A	PASS	FAIL	N/A	PASS	NEG	N/A	PASS	NEG	N/A	PASS
032	WB	36-40	F	BLANK	BLANK	2015-04-06	MANUAL	NEG	N/A	2015-04-06	NEG	NEG	N/A	PASS	NEG	N/A	PASS	PASS	32.3	PASS	PASS	30.7	PASS	NEG	N/A	PASS	NEG	N/A	PASS
033	WB	1-5	M	BLANK	BLANK	2015-04-07	MANUAL	NEG	N/A	2015-04-07	NEG	NEG	N/A	PASS	NEG	N/A	PASS	PASS	32.6	PASS	PASS	29.3	PASS	NEG	N/A	PASS	NEG	N/A	PASS
034	WB	36-40	F	80	59	2015-04-08	MANUAL	NEG	N/A	2015-04-08	NEG	NEG	N/A	PASS	NEG	N/A	PASS	PASS	32.5	PASS	PASS	29.4	PASS	NEG	N/A	PASS	NEG	N/A	PASS
035	WB	6-10	F	86	63	2015-04-09	MANUAL	NEG	N/A	2015-04-09	NEG	NEG	N/A	PASS	NEG	N/A	PASS	PASS	32.3	PASS	PASS	29.2	PASS	NEG	N/A	PASS	NEG	N/A	PASS
036	WB	31-35	M	BLANK	BLANK	2015-04-10	MANUAL	NEG	N/A	2015-04-09	NEG	NEG	N/A	PASS	NEG	N/A	PASS	PASS	32.7	PASS	PASS	30.2	PASS	NEG	N/A	PASS	NEG	N/A	PASS
037	WB	6-10	F	BLANK	BLANK	2015-04-09	MANUAL	NEG	N/A	2015-04-11	NEG	NEG	N/A	PASS	NEG	N/A	PASS	PASS	32.3	PASS	PASS	29	PASS	NEG	N/A	PASS	NEG	N/A	PASS
039	WB	51-60	F	BLANK	BLANK	2015-04-09	MANUAL	NEG	N/A	2015-04-11	NEG	NEG	N/A	PASS	NEG	N/A	PASS	PASS	32.5	PASS	PASS	30.7	PASS	NEG	N/A	PASS	NEG	N/A	PASS
040	WB	61-70	F	83	64	2015-04-11	MANUAL	NEG	N/A	2015-04-11	NEG	NEG	N/A	PASS	NEG	N/A	PASS	PASS	32.8	PASS	PASS	31.7	PASS	NEG	N/A	PASS	NEG	N/A	PASS
041	WB	1-5	UNKNOWN	82	60	2015-04-11	MANUAL	NEG	N/A	14/04/2015	NEG	NEG	N/A	PASS	NEG	N/A	PASS	PASS	31.4	PASS	PASS	29.8	PASS	NEG	N/A	PASS	NEG	N/A	PASS
042	WB	61-70	M	82	60	2015-04-11	MANUAL	NEG	N/A	14/04/2015	NEG	NEG	N/A	PASS	NEG	N/A	PASS	PASS	33	PASS	PASS	30.1	PASS	NEG	N/A	PASS	NEG	N/A	PASS
043	WB	36-40	F	82	60	2015-04-11	MANUAL	POS	22.8	14/04/2015	POS	POS	26.2	PASS	POS	23.8	PASS	NA	N/A	PASS	NA	25.9	PASS	NEG	N/A	PASS	NEG	N/A	PASS
044	WB	BLANK	BLANK	82	60	2015-04-11	MANUAL	NEG	N/A	14/04/2015	NEG	NEG	N/A	PASS	NEG	N/A	PASS	PASS	32.8	PASS	PASS	30.3	PASS	NEG	N/A	PASS	NEG	N/A	PASS
045	WB	16-20	M	82	60	2015-04-11	MANUAL	NEG	N/A	14/04/2015	NEG	NEG	N/A	PASS	NEG	N/A	PASS	PASS	32.9	PASS	PASS	30.8	PASS	NEG	N/A	PASS	NEG	N/A	PASS
046	WB	21-25	F	82	60	2015-04-11	MANUAL	NEG	N/A	14/04/2015	INVALID	INVALID	N/A	PASS	INVALID	N/A	PASS	FAIL	N/A	PASS	PASS	31.1	PASS	NEG	N/A	PASS	NEG	N/A	PASS
047	WB	21-25	UNKNOWN	82	60	2015-04-11	MANUAL	NEG	N/A	14/04/2015	NEG	NEG	N/A	PASS	NEG	N/A	PASS	PASS	32.8	PASS	PASS	29	PASS	NEG	N/A	PASS	NEG	N/A	PASS
048	WB	26-30	F	82	60	14/04/2015	MANUAL	POS	33	14/04/2015	POS	POS	35.4	PASS	POS	31.6	PASS	NA	32.4	PASS	NA	29.3	PASS	NEG	N/A	PASS	NEG	N/A	PASS
049	WB	41-45	M	82	60	13/04/2015	MANUAL	NEG	N/A	14/04/2015	NEG	NEG	N/A	PASS	NEG	N/A	PASS	PASS	33.3	PASS	PASS	30.5	PASS	NEG	N/A	PASS	NEG	N/A	PASS
050	WB	BLANK	BLANK	82	60	13/04/2015	EZ1	POS	17.4	14/04/2015	POS	POS	24.1	PASS	POS	18.5	PASS	NA	33.1	PASS	NA	25.4	PASS	NEG	N/A	PASS	NEG	N/A	PASS
051	WB	36-40	M	82	60	13/04/2015	MANUAL	NEG	N/A	14/04/2015	NEG	NEG	N/A	PASS	NEG	N/A	PASS	PASS	32	PASS	PASS	27.9	PASS	NEG	N/A	PASS	NEG	N/A	PASS
052	WB	11-15	M	82	60	14/04/2015	EZ1	NEG	N/A	14/04/2015	NEG	NEG	N/A	PASS	NEG	N/A	PASS	PASS	32.4	PASS	PASS	28	PASS	NEG	N/A	PASS	NEG	N/A	PASS
053	WB	61-70	M	82	60	13/04/2015	MANUAL	NEG	N/A	14/04/2015	NEG	NEG	N/A	PASS	NEG	N/A	PASS	PASS	32.5	PASS	PASS	31.5	PASS	NEG	N/A	PASS	NEG	N/A	PASS
054	WB	21-25	M	82	60	13/04/2015	MANUAL	NEG	N/A	14/04/2015	NEG	NEG	N/A	PASS	NEG	N/A	PASS	PASS	32.3	PASS	PASS	29.9	PASS	NEG	N/A	PASS	NEG	N/A	PASS
055	WB	21-25	F	82	60	13/04/2015	MANUAL	POS	22.8	14/04/2015	POS	POS	28.8	PASS	POS	25.9	PASS	NA	34.4	PASS	PASS	26.9	PASS	NEG	N/A	PASS	NEG	N/A	PASS
056	WB	26-30	F	82	60	13/04/2015	EZ1	NEG	N/A	14/04/2015	NEG	NEG	N/A	PASS	NEG	N/A	PASS	PASS	32.8	PASS	PASS	28.7	PASS	NEG	N/A	PASS	NEG	N/A	PASS
057	WB	41-45	M	82	60	2015-04-12	MANUAL	NEG	N/A	14/04/2015	NEG	NEG	N/A	PASS	NEG	N/A	PASS	PASS	33.2	PASS	PASS	27.3	PASS	NEG	N/A	PASS	NEG	N/A	PASS
058	WB	16-20	M	82	60	2015-04-12	EZ1	NEG	N/A	14/04/2015	NEG	NEG	N/A	PASS	NEG	N/A	PASS	PASS	35.7	PASS	PASS	31.3	PASS	NEG	N/A	PASS	NEG	N/A	PASS
059	WB	6-10	F	82	60	2015-04-12	EZ1	NEG	N/A	14/04/2015	NEG	NEG	N/A	PASS	NEG	N/A	PASS	PASS	32.4	PASS	PASS	31.1	PASS	NEG	N/A	PASS	NEG	N/A	PASS
060	WB	36-40	F	82	60	2015-04-12	MANUAL	NEG	N/A	14/04/2015	NEG	NEG	N/A	PASS	NEG	N/A	PASS	PASS	34.1	PASS	PASS	30.5	PASS	NEG	N/A	PASS	NEG	N/A	PASS
061	WB	31-35	F	82	60	2015-04-12	MANUAL	NEG	N/A	14/04/2015	NEG	NEG	N/A	PASS	NEG	N/A	PASS	PASS	32.1	PASS	PASS	30.5	PASS	NEG	N/A	PASS	NEG	N/A	PASS
062	WB	6-10	M	82	60	2015-04-12	BLANK	NEG	N/A	14/04/2015	NEG	NEG	N/A	PASS	NEG	N/A	PASS	PASS	31.5	PASS	PASS	29.3	PASS	NEG	N/A	PASS	NEG	N/A	PASS
063	WB	36-40	F	82	60	2015-04-12	EZ1	NEG	N/A	14/04/2015	NEG	NEG	N/A	PASS	NEG	N/A	PASS	PASS	34.8	PASS	PASS	28.6	PASS	NEG	N/A	PASS	NEG	N/A	PASS
064	WB	26-30	M	82	60	2015-04-12	EZ1	NEG	N/A	14/04/2015	NEG	NEG	N/A	PASS	NEG	N/A	PASS	PASS	32.9	PASS	PASS	30.5	PASS	NEG	N/A	PASS	NEG	N/A	PASS
065	WB	11-15	F	82	60	2015-04-12	MANUAL	NEG	N/A	14/04/2015	NEG	NEG	N/A	PASS	NEG	N/A	PASS	PASS	32.2	PASS	PASS	30	PASS	NEG	N/A	PASS	NEG	N/A	PASS
066	WB	16-20	UNKNOWN	82	60	14/04/2015	MANUAL	NEG	N/A	14/04/2015	NEG	NEG	N/A	PASS	NEG	N/A	PASS	PASS	33	PASS	PASS	31.1	PASS	NEG	N/A	PASS	NEG	N/A	PASS
067	WB	16-20	F	84	58	15/04/2015	MANUAL	NEG	N/A	15/04/2015	NEG	NEG	N/A	PASS	NEG	N/A	PASS	PASS	32.2	PASS	PASS	30.9	PASS	NEG	N/A	PASS	NEG	N/A	PASS
068	WB	11-15	F	84	58	15/04/2015	MANUAL	NEG	N/A	15/04/2015	NEG	NEG	N/A	PASS	NEG	N/A	PASS	PASS	32.5	PASS	PASS	30.6	PASS	NEG	N/A	PASS	NEG	N/A	PASS
069	WB	21-25	M	84	58	15/04/2015	MANUAL	NEG	N/A	15/04/2015	NEG	NEG	N/A	PASS	NEG	N/A	PASS	PASS	32.6	PASS	PASS	31.1	PASS	NEG	N/A	PASS	NEG	N/A	PASS
070	WB	21-25	M	84	58	15/04/2015	MANUAL	NEG	N/A	15/04/2015	NEG	NEG	N/A	PASS	NEG	N/A	PASS	PASS	33.3	PASS	PASS	30.1	PASS	NEG	N/A	PASS	NEG	N/A	PASS
071	WB	21-25	F	87	64	16/04/2015	MANUAL	NEG	N/A	16/04/2015	NEG	NEG	N/A	PASS	NEG	N/A	PASS	PASS	32.4	PASS	PASS	31.3	PASS	NEG	N/A	PASS	NEG	N/A	PASS
072	WB	>70	M	87	64	16/04/2015	MANUAL	NEG	N/A	16/04/2015	NEG	NEG	N/A	PASS	NEG	N/A	PASS	PASS	33.1	PASS	PASS	31.1	PASS	NEG	N/A	PASS	NEG	N/A	PASS
073	WB	26-30	M	82	61	14/04/2015	MANUAL	NEG	N/A	17/04/2015	NEG	NEG	N/A	PASS	NEG	N/A	PASS	PASS	32.6	PASS	PASS	31.4	PASS	NEG	N/A	PASS	NEG	N/A	PASS
074	WB	26-30	F	82	61	14/04/2015	MANUAL	NEG	N/A	17/04/2015	NEG	NEG	N/A	PASS	NEG	N/A	PASS	PASS	33.1	PASS	PASS	31.3	PASS	NEG	N/A	PASS	NEG	N/A	PASS
075	WB	>70	M	82	61	14/04/2015	MANUAL	NEG	N/A	17/04/2015	NEG	NEG	N/A	PASS	NEG	N/A	PASS	PASS	33.6	PASS	PASS	31.6	PASS	NEG	N/A	PASS	NEG	N/A	PASS
076	WB	>70	M	82	61	14/04/2015	MANUAL	NEG	N/A	17/04/2015	NEG	NEG	N/A	PASS	NEG	N/A	PASS	PASS	35.6	PASS	PASS	29.2	PASS	NEG	N/A	PASS	NEG	N/A	PASS
077	WB	51-60	M	82	61	17/04/2015	MANUAL	NEG	N/A	17/04/2015	NEG	NEG	N/A	PASS	NEG	N/A	PASS	PASS	34	PASS	PASS	31.1	PASS	NEG	N/A	PASS	NEG	N/A	PASS
078	WB	21-25	F	87	59	18/04/2015	EZ1	NEG	N/A	19/04/2015	NEG	NEG	N/A	PASS	NEG	N/A	PASS	PASS	32.5	PASS	PASS	30.9	PASS	NEG	N/A	PASS	NEG	N/A	PASS
079	WB	36-40	F	87	59	18/04/2015	EZ1	NEG	N/A	19/04/2015	NEG	NEG	N/A	PASS	NEG	N/A	PASS	PASS	31.8	PASS	PASS	29.7	PASS	NEG	N/A	PASS	NEG	N/A	PASS
080	WB	41-45	M	87	59	19/04/2015	MANUAL	NEG	N/A	19/04/2015	NEG	NEG	N/A	PASS	NEG	N/A	PASS	PASS	37.4	PASS	PASS	33.1	PASS	NEG	N/A	PASS	NEG	N/A	PASS
081	WB	41-45	M	87	59	18/04/2015	EZ1	NEG	N/A	19/04/2015	NEG	NEG	N/A	PASS	NEG	N/A	PASS	PASS	33	PASS	PASS	30.3	PASS	NEG	N/A	PASS	NEG	N/A	PASS
082	WB	<1	M	87	59	17/04/2015	EZ1	NEG	N/A	19/04/2015	NEG	NEG	N/A	PASS	NEG	N/A	PASS	PASS	32	PASS	PASS	27.5	PASS	NEG	N/A	PASS	NEG	N/A	PASS
083	WB	36-40	M	87	59	18/04/2015	EZ1	NEG	N/A	19/04/2015	NEG	NEG	N/A	PASS	NEG	N/A	PASS	PASS	32.2	PASS	PASS	29.1	PASS	NEG	N/A	PASS	NEG	N/A	PASS
084	WB	16-20	M	87	59	17/04/2015	MANUAL	NEG	N/A	19/04/2015	NEG	NEG	N/A	PASS	NEG	N/A	PASS	PASS	32.9	PASS	PASS	29.5	PASS	NEG	N/A	PASS	NEG	N/A	PASS
085	WB	6-10	M	87	59	18/04/2015	EZ1	NEG	N/A	19/04/2015	NEG	NEG	N/A	PASS	NEG	N/A	PASS	PASS	32.7	PASS	PASS	29.7	PASS	NEG	N/A	PASS	NEG	N/A	PASS
086	WB	26-30	F	87	59	17/04/2015	MANUAL	POS	37.4	19/04/2015	POS	POS	42.2	PASS	POS	35.6	PASS	NA	32.4	PASS	PASS	30.9	PASS	NEG	N/A	PASS	NEG	N/A	PASS
088	WB	26-30	M	87	62	20/04/2015	MANUAL	NEG	N/A	20/04/2015	NEG	NEG	N/A	PASS	NEG	N/A	PASS	PASS	32.4	PASS	PASS	30	PASS	NEG	N/A	PASS	NEG	N/A	PASS
089	WB	31-35	M	86	62	20/04/2015	MANUAL	NEG	N/A	20/04/2015	NEG	NEG	N/A	PASS	NEG	N/A	PASS	PASS	32	PASS	PASS	28.9	PASS	NEG	N/A	PASS	NEG	N/A	PASS
090	WB	21-25	M	89	67	20/04/2015	MANUAL	NEG	N/A	24/04/2015	NEG	NEG	N/A	PASS	NEG	N/A	PASS	PASS	32.5	PASS	PASS	31.6	PASS	NEG	N/A	PASS	NEG	N/A	PASS
091	WB	51-60	M	89	67	20/04/2015	MANUAL	NEG	N/A	24/04/2015	NEG	NEG	N/A	PASS	NEG	N/A	PASS	PASS	32.1	PASS	PASS	31.2	PASS	NEG	N/A	PASS	NEG	N/A	PASS
092	WB	11-15	F	89	67	20/04/2015	MANUAL	NEG	N/A	24/04/2015	NEG	NEG	N/A	PASS	NEG	N/A	PASS	PASS	32	PASS	PASS	28.8	PASS	NEG	N/A	PASS	NEG	N/A	PASS
093	WB	BLANK	BLANK	89	67	23/04/2015	MANUAL	NEG	N/A	24/04/2015	NEG	NEG	N/A	PASS	NEG	N/A	PASS	PASS	35.4	PASS	PASS	33	PASS	NEG	N/A	PASS	NEG	N/A	PASS
096	WB	21-25	F	86	65	24/04/2015	MANUAL	NEG	N/A	25/04/2015	INVALID	INVALID	N/A	PASS	INVALID	N/A	PASS	PASS	32.3	PASS	FAIL	N/A	PASS	NEG	N/A	PASS	NEG	N/A	PASS
097	WB	31-35	M	86	65	24/04/2015	MANUAL	NEG	N/A	25/04/2015	ERROR	NO RESULT	N/A	FAIL	NO RESULT	N/A	PASS	NO RESULT	N/A	FAIL	NO RESULT	N/A	FAIL	NO RESULT	N/A	PASS	NO RESULT	N/A	PASS
098	WB	51-60	M	86	65	24/04/2015	MANUAL	NEG	N/A	25/04/2015	NEG	NEG	N/A	PASS	NEG	N/A	PASS	PASS	31.9	PASS	PASS	29.9	PASS	NEG	N/A	PASS	NEG	N/A	PASS
099	WB	26-30	F	80	64	25/04/2015	MANUAL	NEG	N/A	26/04/2015	NEG	NEG	N/A	PASS	NEG	N/A	PASS	PASS	32	PASS	PASS	32.2	PASS	NEG	N/A	PASS	NEG	N/A	PASS
100	WB	41-45	M	80	64	25/04/2015	MANUAL	NEG	N/A	26/04/2015	NEG	NEG	N/A	PASS	NEG	N/A	PASS	PASS	33.4	PASS	PASS	28.6	PASS	NEG	N/A	PASS	NEG	N/A	PASS
101	WB	61-70	M	80	64	25/04/2015	MANUAL	NEG	N/A	26/04/2015	NEG	NEG	N/A	PASS	NEG	N/A	PASS	PASS	33.2	PASS	PASS	31.1	PASS	NEG	N/A	PASS	NEG	N/A	PASS
102	WB	31-35	M	89	63	26/04/2015	MANUAL	NEG	N/A	26/04/2015	NEG	NEG	N/A	PASS	NEG	N/A	PASS	PASS	31.9	PASS	PASS	30.2	PASS	NEG	N/A	PASS	NEG	N/A	PASS
103	WB	21-25	F	89	63	26/04/2015	MANUAL	NEG	N/A	26/04/2015	NEG	NEG	N/A	PASS	NEG	N/A	PASS	PASS	33.4	PASS	PASS	31.2	PASS	NEG	N/A	PASS	NEG	N/A	PASS
104	WB	26-30	F	89	63	26/04/2015	MANUAL	NEG	N/A	25/04/2015	POS	NEG	N/A	PASS	POS	43.1	PASS	N/A	31.9	PASS	N/A	32.1	PASS	NEG	N/A	PASS	NEG	N/A	PASS
106	WB	21-25	F	87	69	27/04/2015	MANUAL	NEG	N/A	28/04/2015	POS	NEG	N/A	PASS	POS	41.8	PASS	N/A	32.5	PASS	N/A	30.3	PASS	NEG	N/A	PASS	NEG	N/A	PASS
107	WB	36-40	M	87	69	27/04/2015	MANUAL	NEG	N/A	28/04/2015	NEG	NEG	N/A	PASS	NEG	N/A	PASS	PASS	33.3	PASS	PASS	29.3	PASS	NEG	N/A	PASS	NEG	N/A	PASS
108	WB	36-40	M	87	63	28/04/2015	EZ1	NEG	N/A	30/04/2015	NEG	NEG	N/A	PASS	NEG	N/A	PASS	PASS	32.8	PASS	PASS	30.3	PASS	NEG	N/A	PASS	NEG	N/A	PASS
109	WB	61-70	M	87	63	30/04/2015	EZ1	NEG	N/A	30/04/2015	NEG	NEG	N/A	PASS	NEG	N/A	PASS	PASS	32.4	PASS	PASS	31.1	PASS	NEG	N/A	PASS	NEG	N/A	PASS
110	WB	26-30	F	87	63	28/04/2015	EZ1	NEG	N/A	30/04/2015	POS	POS	41.7	PASS	NEG	N/A	PASS	N/A	32.3	PASS	PASS	29.9	PASS	NEG	N/A	PASS	NEG	N/A	PASS
111	WB	11-15	F	87	63	30/04/2015	EZ1	NEG	N/A	30/04/2015	NEG	NEG	N/A	PASS	NEG	N/A	PASS	PASS	32.4	PASS	PASS	30.2	PASS	NEG	N/A	PASS	NEG	N/A	PASS
112	WB	51-60	M	87	63	30/04/2015	EZ1	NEG	N/A	30/04/2015	NEG	NEG	N/A	PASS	NEG	N/A	PASS	PASS	32.9	PASS	PASS	29.5	PASS	NEG	N/A	PASS	NEG	N/A	PASS
113	WB	51-60	M	87	63	28/04/2015	EZ1	NEG	N/A	30/04/2015	NEG	NEG	N/A	PASS	NEG	N/A	PASS	PASS	32.8	PASS	PASS	29.5	PASS	NEG	N/A	PASS	NEG	N/A	PASS
114	WB	BLANK	M	87	63	28/04/2015	EZ1	NEG	N/A	30/04/2015	NEG	NEG	N/A	PASS	NEG	N/A	PASS	PASS	34.4	PASS	PASS	31.3	PASS	NEG	N/A	PASS	NEG	N/A	PASS
115	WB	61-70	M	87	63	29/04/2015	MANUAL	NEG	N/A	2015-05-03	NEG	NEG	N/A	PASS	NEG	N/A	PASS	PASS	32.7	PASS	PASS	30.5	PASS	NEG	N/A	PASS	NEG	N/A	PASS
116	WB	41-45	M	85	60	2015-05-04	MANUAL	NEG	N/A	2015-05-04	NEG	NEG	N/A	PASS	NEG	N/A	PASS	PASS	37	PASS	PASS	35.1	PASS	NEG	N/A	PASS	NEG	N/A	PASS
120	WB	41-45	M	82	61	2015-05-06	MANUAL	NEG	N/A	2015-05-06	NEG	NEG	N/A	PASS	NEG	N/A	PASS	PASS	32.5	PASS	PASS	29.9	PASS	NEG	N/A	PASS	NEG	N/A	PASS
122	WB	16-20	F	86	87	2015-05-06	MANUAL	NEG	N/A	2015-05-07	NEG	NEG	N/A	PASS	NEG	N/A	PASS	PASS	33	PASS	PASS	30.8	PASS	NEG	N/A	PASS	NEG	N/A	PASS
123	WB	21-25	M	86	87	2015-05-06	MANUAL	NEG	N/A	2015-05-07	NEG	NEG	N/A	PASS	NEG	N/A	PASS	PASS	34.8	PASS	PASS	31.1	PASS	NEG	N/A	PASS	NEG	N/A	PASS
124	WB	1-5	F	86	87	2015-05-06	MANUAL	NEG	N/A	2015-05-07	NEG	NEG	N/A	PASS	NEG	N/A	PASS	PASS	33.1	PASS	PASS	28.8	PASS	NEG	N/A	PASS	NEG	N/A	PASS
125	WB	61-70	F	86	87	2015-05-06	MANUAL	NEG	N/A	2015-05-07	NEG	NEG	N/A	PASS	NEG	N/A	PASS	PASS	34.1	PASS	PASS	30.1	PASS	NEG	N/A	PASS	NEG	N/A	PASS
126	WB	6-10	F	86	87	2015-05-06	EZ1	NEG	N/A	2015-05-07	NEG	NEG	N/A	PASS	NEG	N/A	PASS	PASS	32.1	PASS	PASS	29.3	PASS	NEG	N/A	PASS	NEG	N/A	PASS
127	WB	41-45	BLANK	86	87	2015-05-07	MANUAL	NEG	N/A	2015-05-07	NEG	NEG	N/A	PASS	NEG	N/A	PASS	PASS	36.5	PASS	PASS	32.9	PASS	NEG	N/A	PASS	NEG	N/A	PASS
128	WB	16-20	F	86	87	2015-05-06	MANUAL	NEG	N/A	2015-05-07	NEG	NEG	N/A	PASS	NEG	N/A	PASS	PASS	32.3	PASS	PASS	30.7	PASS	NEG	N/A	PASS	NEG	N/A	PASS
129	WB	>70	F	86	87	2015-05-07	MANUAL	NEG	N/A	2015-05-07	NEG	NEG	N/A	PASS	NEG	N/A	PASS	PASS	33.5	PASS	PASS	30.7	PASS	NEG	N/A	PASS	NEG	N/A	PASS
130	WB	BLANK	BLANK	86	87	2015-05-06	MANUAL	NEG	N/A	2015-05-07	NEG	NEG	N/A	PASS	NEG	N/A	PASS	PASS	32.6	PASS	PASS	29.9	PASS	NEG	N/A	PASS	NEG	N/A	PASS
131	WB	11-15	M	85	59	2015-05-08	MANUAL	NEG	N/A	2015-05-08	NEG	NEG	N/A	PASS	NEG	N/A	PASS	PASS	33.1	PASS	PASS	30.7	PASS	NEG	N/A	PASS	NEG	N/A	PASS
132	WB	6-10	F	85	59	2015-05-08	MANUAL	NEG	N/A	2015-05-08	NEG	NEG	N/A	PASS	NEG	N/A	PASS	PASS	32.7	PASS	PASS	30	PASS	NEG	N/A	PASS	NEG	N/A	PASS
133	WB	36-40	M	83	63	2015-05-09	MANUAL	NEG	N/A	2015-05-09	NEG	NEG	N/A	PASS	NEG	N/A	PASS	PASS	33.4	PASS	PASS	29.9	PASS	NEG	N/A	PASS	NEG	N/A	PASS
134	WB	21-25	M	83	63	2015-05-08	MANUAL	NEG	N/A	2015-05-09	NEG	NEG	N/A	PASS	NEG	N/A	PASS	PASS	32.3	PASS	PASS	29.1	PASS	NEG	N/A	PASS	NEG	N/A	PASS
135	WB	21-25	M	82	61	2015-05-10	MANAUL	NEG	N/A	2015-05-10	NEG	NEG	N/A	PASS	NEG	N/A	PASS	PASS	33.8	PASS	PASS	31.2	PASS	NEG	N/A	PASS	NEG	N/A	PASS
136	WB	21-25	M	82	61	2015-05-10	MANAUL	NEG	N/A	2015-05-10	NEG	NEG	N/A	PASS	NEG	N/A	PASS	PASS	33.6	PASS	PASS	29.1	PASS	NEG	N/A	PASS	NEG	N/A	PASS
137	WB	BLANK	BLANK	82	61	2015-05-10	MANAUL	NEG	N/A	2015-05-10	NEG	NEG	N/A	PASS	NEG	N/A	PASS	PASS	33.3	PASS	PASS	31.7	PASS	NEG	N/A	PASS	NEG	N/A	PASS
138	WB	51-60	M	86	1900-03-03	2015-05-11	MANUAL	NEG	N/A	2015-05-11	NEG	NEG	N/A	PASS	NEG	N/A	PASS	PASS	36	PASS	PASS	33.3	PASS	NEG	N/A	PASS	NEG	N/A	PASS
139	WB	21-25	M	86	1900-03-03	2015-05-11	MANUAL	NEG	N/A	2015-05-11	POS	POS	42.1	PASS	NEG	N/A	PASS	N/A	32.4	PASS	N/A	30.3	PASS	NEG	N/A	PASS	NEG	N/A	PASS
140	WB	26-30	M	80	61	2015-05-11	MANUAL	NEG	N/A	2015-05-12	NEG	NEG	N/A	PASS	NEG	N/A	PASS	PASS	31.6	PASS	PASS	28.3	PASS	NEG	N/A	PASS	NEG	N/A	PASS
141	WB	61-70	M	82	69	2015-05-12	MANUAL	NEG	N/A	2015-05-12	NEG	NEG	N/A	PASS	NEG	N/A	PASS	PASS	34.2	PASS	PASS	31.2	PASS	NEG	N/A	PASS	NEG	N/A	PASS
142	WB	31-35	M	BLANK	BLANK	2015-05-04	MANUAL	NEG	N/A	15/05/2015	NEG	NEG	N/A	PASS	NEG	N/A	PASS	PASS	33.8	PASS	PASS	29.2	PASS	NEG	N/A	PASS	NEG	N/A	PASS
142	SWB	31-35	M	BLANK	BLANK	2015-05-04	MANUAL	NEG	N/A	15/05/2015	NEG	NEG	N/A	PASS	NEG	N/A	PASS	PASS	33.2	PASS	PASS	28.8	PASS	NEG	N/A	PASS	NEG	N/A	PASS
143	WB	21-25	M	BLANK	BLANK	14/05/2015	MANUAL	NEG	N/A	15/05/2015	NEG	NEG	N/A	PASS	NEG	N/A	PASS	PASS	36.2	PASS	PASS	32.6	PASS	NEG	N/A	PASS	NEG	N/A	PASS
143	SWB	21-25	M	BLANK	BLANK	14/05/2015	MANUAL	NEG	N/A	15/05/2015	NEG	NEG	N/A	PASS	NEG	N/A	PASS	PASS	32.5	PASS	PASS	31.3	PASS	NEG	N/A	PASS	NEG	N/A	PASS
144	WB	61-70	F	BLANK	BLANK	14/05/2015	MANUAL	NEG	N/A	15/05/2015	NEG	NEG	N/A	PASS	NEG	N/A	PASS	PASS	33.9	PASS	PASS	30.4	PASS	NEG	N/A	PASS	NEG	N/A	PASS
144	SWB	61-70	F	BLANK	BLANK	14/05/2015	MANUAL	NEG	N/A	15/05/2015	NEG	NEG	N/A	PASS	NEG	N/A	PASS	PASS	32.7	PASS	PASS	31.3	PASS	NEG	N/A	PASS	NEG	N/A	PASS
145	WB	61-70	M	81	66	15/05/2015	EZ1	NEG	N/A	15/05/2015	NEG	NEG	N/A	PASS	NEG	N/A	PASS	PASS	32.5	PASS	PASS	30.2	PASS	NEG	N/A	PASS	NEG	N/A	PASS
145	SWB	61-70	M	81	66	15/05/2015	EZ1	NEG	N/A	15/05/2015	NEG	NEG	N/A	PASS	NEG	N/A	PASS	PASS	33.1	PASS	PASS	29.2	PASS	NEG	N/A	PASS	NEG	N/A	PASS
146	WB	26-30		81	64	15/05/2015	EZ1	NEG	N/A	15/05/2015	NEG	NEG	N/A	PASS	NEG	N/A	PASS	PASS	32.6	PASS	PASS	29.7	PASS	NEG	N/A	PASS	NEG	N/A	PASS
146	SWB	26-30	M	81	64	15/05/2015	EZ1	NEG	N/A	15/05/2015	NEG	NEG	N/A	PASS	NEG	N/A	PASS	PASS	32.7	PASS	PASS	30.6	PASS	NEG	N/A	PASS	NEG	N/A	PASS
147	WB	51-60	M	82	65	15/05/2015	MANUAL	NEG	N/A	15/05/2015	NEG	NEG	N/A	PASS	NEG	N/A	PASS	PASS	32.4	PASS	PASS	28.6	PASS	NEG	N/A	PASS	NEG	N/A	PASS
147	SWB	51-60	M	82	65	15/05/2015	MANUAL	NEG	N/A	15/05/2015	INVALID	INVALID	N/A	PASS	INVALID	N/A	PASS	FAIL	N/A	PASS	PASS	33.8	PASS	NEG	N/A	PASS	NEG	N/A	PASS
148	WB	16-20	F	81	64	15/05/2015	MANUAL	POS	19.4	16/05/2015	POS	POS	24.5	PASS	POS	19.8	PASS	N/A	33.6	PASS	PASS	24.1	PASS	NEG	N/A	PASS	NEG	N/A	PASS
148	SWB	16-20	F	81	64	15/05/2015	MANUAL	POS	19.4	16/05/2015	POS	POS	25.3	PASS	POS	20.4	PASS	N/A	35.7	PASS	N/A	23.8	PASS	NEG	N/A	PASS	NEG	N/A	PASS
149	WB	61-70	F	83	70	16/05/2015	MANUAL	NEG	N/A	16/05/2015	NEG	NEG	N/A	PASS	NEG	N/A	PASS	PASS	32.5	PASS	PASS	29.3	PASS	NEG	N/A	PASS	NEG	N/A	PASS
150	WB	51-60	M	83	69	16/05/2015	MANUAL	NEG	N/A	16/05/2015	NEG	NEG	N/A	PASS	NEG	N/A	PASS	PASS	32.9	PASS	PASS	30.1	PASS	NEG	N/A	PASS	NEG	N/A	PASS
151	WB	21-25	M	83	70	17/05/2015	MANUAL	POS	34.6	16/05/2015	POS	POS	38.5	PASS	POS	34.4	PASS	N/A	33.5	PASS	N/A	30.1	PASS	NEG	N/A	PASS	NEG	N/A	PASS
152	WB	36-40	M	84	70	17/05/2015	MANUAL	NEG	N/A	16/05/2015	NEG	NEG	N/A	PASS	NEG	N/A	PASS	PASS	32.4	PASS	PASS	27.8	PASS	NEG	N/A	PASS	NEG	N/A	PASS
153	WB	BLANK	M	81	69	18/05/2015	MANUAL	NEG	N/A	19/05/2015	NEG	NEG	N/A	PASS	NEG	N/S	PASS	PASS	34.8	PASS	PASS	30.7	PASS	NEG	N/A	PASS	NEG	N/A	PASS
153	SWB	BLANK	M	81	69	18/05/2015	MANUAL	NEG	N/A	19/05/2015	NEG	NEG	N/A	PASS	NEG	N/A	PASS	PASS	34	PASS	PASS	29.4	PASS	NEG	N/A	PASS	NEG	N/A	PASS
154	WB	BLANK	BLANK	84	70	19/05/2015	MANUAL	NEG	N/A	19/05/2015	NEG	NEG	N/A	PASS	NEG	N/A	PASS	PASS	32.2	PASS	PASS	30.3	PASS	NEG	N/A	PASS	NEG	N/A	PASS
154	SWB	BLANK	BLANK	84	70	19/05/2015	MANUAL	NEG	N/A	19/05/2015	NEG	NEG	N/A	PASS	NEG	N/A	PASS	PASS	33.2	PASS	PASS	29.3	PASS	NEG	N/A	PASS	NEG	N/A	PASS
155	WB	BLANK	BLANK	84	70	18/05/2015	MANUAL	POS	18.3	19/05/2015	POS	POS	25.3	PASS	POS	20.8	PASS	N/A	34.6	PASS	N/A	25.9	PASS	NEG	N/A	PASS	NEG	N/A	PASS
155	SWB	BLANK	BLANK	84	70	18/05/2015	MANUAL	POS	18.3	19/05/2015	POS	POS	24.6	PASS	POS	19.6	PASS	N/A	32.6	PASS	N/A	25.9	PASS	NEG	N/A	PASS	NEG	N/A	PASS
157	WB	BLANK	BLANK	84	69	19/05/2015	MANUAL	NEG	N/A	19/05/2015	NEG	NEG	N/A	PASS	NEG	N/A	PASS	PASS	32.7	PASS	PASS	30.7	PASS	NEG	N/A	PASS	NEG	N/A	PASS
157	SWB	BLANK	BLANK	84	69	19/05/2015	MANUAL	NEG	N/A	19/05/2015	NEG	NEG	N/A	PASS	NEG	N/A	PASS	PASS	32.5	PASS	PASS	29.6	PASS	NEG	N/A	PASS	NEG	N/A	PASS
158	WB	31-35	M	83	69	19/05/2015	MANUAL	NEG	N/A	20/05/2015	NEG	NEG	N/A	PASS	NEG	N/A	PASS	PASS	31.9	PASS	PASS	29.3	PASS	NEG	N/A	PASS	NEG	N/A	PASS
158	SWB	31-35	M	83	69	19/05/2015	MANUAL	NEG	N/A	20/05/2015	NEG	NEG	N/A	PASS	NEG	N/A	PASS	PASS	32.4	PASS	PASS	29.8	PASS	NEG	N/A	PASS	NEG	N/A	PASS
159	WB	BLANK	F	83	69	20/05/2015	MANUAL	NEG	N/A	20/05/2015	NEG	NEG	N/A	PASS	NEG	N/A	PASS	PASS	32.2	PASS	PASS	30.3	PASS	NEG	N/A	PASS	NEG	N/A	PASS
159	SWB	BLANK	F	83	69	20/05/2015	MANUAL	NEG	N/A	20/05/2015	NEG	NEG	N/A	PASS	NEG	N/A	PASS	PASS	32.7	PASS	PASS	30.3	PASS	NEG	N/A	PASS	NEG	N/A	PASS
160	WB	16-20	M	83	69	20/05/2015	MANUAL	NEG	N/A	20/05/2015	ERROR	NO RESULT	N/A	FAIL	NO RESULT	N/A	PASS	NO RESULT	N/A	PASS	NO RESULT	N/A	PASS	NO RESULT	N/A	PASS	NO RESULT	N/A	PASS
160	SWB	16-20	M	83	69	20/05/2015	MANUAL	NEG	N/A	20/05/2015	ERROR	NO RESULT	N/A	N/A	NO RESULT	N/A	N/A	NO RESULT	N/A	N/A	NO RESULT	N/A	N/A	NO RESULT	N/A	FAIL	NO RESULT	N/A	FAIL
161	WB	31-35	M	81	65	20/05/2015	MANUAL	NEG	N/A	21/05/2015	NO RESULT	NO RESULT	N/A	N/A	NO RESULT	N/A	N/A	NO RESULT	N/A	N/A	NO RESULT	N/A	N/A	NO RESULT	N/A	N/A	NO RESULT	N/A	N/A
161	SWB	31-35	M	81	65	20/05/2015	MANUAL	NEG	N/A	21/05/2015	NO RESULT	NO RESULT	N/A	N/A	NO RESULT	N/A	N/A	NO RESULT	N/A	N/A	NO RESULT	N/A	N/A	NO RESULT	N/A	N/A	NO RESULT	N/A	N/A
161	WB REPEAT	31-35	M	81	65	20/05/2015	MANUAL	NEG	N/A	21/05/2015	NEG	NEG	N/A	PASS	NEG	N/A	PASS	PASS	32.6	PASS	PASS	29.3	PASS	NEG	N/A	PASS	NEG	N/A	PASS
162	WB	BLANK	M	78	65	20/05/2015	MANUAL	NEG	N/A	21/05/2015	NEG	NEG	N/A	PASS	NEG	N/A	PASS	PASS	32	PASS	PASS	30.7	PASS	NEG	N/A	PASS	NEG	N/A	PASS
162	SWB	BLANK	M	78	65	20/05/2015	MANUAL	NEG	N/A	21/05/2015	NEG	NEG	N/A	PASS	NEG	N/A	PASS	PASS	32.5	PASS	PASS	29.9	PASS	NEG	N/A	PASS	NEG	N/A	PASS
163	SWB	11-15	F	81	65	21/05/2015	MANUAL	NEG	N/A	22/05/2015	NEG	NEG	N/A	PASS	NEG	N/A	PASS	PASS	31.6	PASS	PASS	31.1	PASS	NEG	N/A	PASS	NEG	N/A	PASS
164	WB	21-25	M	BLANK	BLANK	21/05/2015	MANUAL	NEG	N/A	21/05/2015	NEG	NEG	N/A	PASS	NEG	N/A	PASS	PASS	32.3	PASS	PASS	30.7	PASS	NEG	N/A	PASS	NEG	N/A	PASS
164	SWB	21-25	M	BLANK	BLANK	21/05/2015	MANUAL	NEG	N/A	21/05/2015	NEG	NEG	N/A	PASS	NEG	N/A	PASS	PASS	32.4	PASS	PASS	31.3	PASS	NEG	N/A	PASS	NEG	N/A	PASS
165	WB	16-20	M	79	59	21/05/2015	MANUAL	NEG	N/A	22/05/2015	NEG	NEG	N/A	PASS	NEG	N/A	PASS	PASS	32.4	PASS	PASS	29.9	PASS	NEG	N/A	PASS	NEG	N/A	PASS
165	SWB	16-20	M	79	59	21/05/2015	MANUAL	NEG	N/A	22/05/2015	NEG	NEG	N/A	PASS	NEG	N/A	PASS	PASS	32.3	PASS	PASS	29.2	PASS	NEG	N/A	PASS	NEG	N/A	PASS
167	WB	26-30	F	78	58	22/05/2015	MANUAL	NEG	N/A	23/05/2015	NEG	NEG	N/A	PASS	NEG	N/A	PASS	PASS	31.6	PASS	PASS	30.8	PASS	NEG	N/A	PASS	NEG	N/A	PASS
167	SWB	26-30	F	78	58	22/05/2015	MANUAL	NEG	N/A	23/05/2015	NEG	NEG	N/A	PASS	NEG	N/A	PASS	PASS	32.6	PASS	PASS	30.2	PASS	NEG	N/A	PASS	NEG	N/A	PASS
168	WB	36-40	F	78	58	22/05/2015	MANUAL	NEG	N/A	23/05/2015	NEG	NEG	N/A	PASS	NEG	N/A	PASS	PASS	34	PASS	PASS	29.6	PASS	NEG	N/A	PASS	NEG	N/A	PASS
168	SWB	36-40	F	78	58	22/05/2015	MANUAL	NEG	N/A	23/05/2015	NEG	NEG	N/A	PASS	NEG	N/A	PASS	PASS	33.5	PASS	PASS	29.6	PASS	NEG	N/A	PASS	NEG	N/A	PASS
169	SWB	BLANK	BLANK	78	65	22/05/2015	MANUAL	NEG	N/A	23/05/2015	NEG	NEG	N/A	PASS	NEG	N/A	PASS	PASS	32.3	PASS	PASS	29.4	PASS	NEG	N/A	PASS	NEG	N/A	PASS
170	WB	21-25	M	78	65	22/05/2015	MANUAL	NEG	N/A	23/05/2015	POS	NEG	N/A	PASS	POS	41.4	PASS	N/A	33.2	PASS	N/A	31.2	PASS	NEG	N/A	PASS	NEG	N/A	PASS
170	SWB	21-25	M	78	65	22/05/2015	MANUAL	NEG	N/A	23/05/2015	POS	POS	43.4	PASS	POS	39.6	PASS	N/A	33.2	PASS	N/A	29.2	PASS	NEG	N/A	PASS	NEG	N/A	PASS
171	WB	26-30	M	78	65	22/05/2015	MANUAL	NEG	N/A	23/05/2015	NEG	NEG	N/A	PASS	NEG	N/A	PASS	PASS	33.3	PASS	PASS	32.4	PASS	NEG	N/A	PASS	NEG	N/A	PASS
171	SWB	26-30	M	78	65	22/05/2015	MANUAL	NEG	N/A	23/05/2015	NEG	NEG	N/A	PASS	NEG	N/A	PASS	PASS	32.3	PASS	PASS	30.3	PASS	NEG	N/A	PASS	NEG	N/A	PASS
172	WB	26-30	F	80	69	23/05/2015	MANUAL	NEG	N/A	24/05/2015	NEG	NEG	N/A	PASS	NEG	N/A	PASS	PASS	33.4	PASS	PASS	29.2	PASS	NEG	N/A	PASS	NEG	N/A	PASS
172	SWB	26-30	F	80	69	23/05/2015	MANUAL	NEG	N/A	24/05/2015	NEG	NEG	N/A	PASS	NEG	N/A	PASS	PASS	33.2	PASS	PASS	29.6	PASS	NEG	N/A	PASS	NEG	N/A	PASS
173	WB	26-30	F	80	69	24/05/2015	MANUAL	NEG	N/A	24/05/2015	NEG	NEG	N/A	PASS	NEG	N/A	PASS	PASS	33.5	PASS	PASS	31.7	PASS	NEG	N/A	PASS	NEG	N/A	PASS
173	SWB	26-30	F	80	69	24/05/2015	MANUAL	NEG	N/A	24/05/2015	NEG	NEG	N/A	PASS	NEG	N/A	PASS	PASS	32.5	PASS	PASS	30.5	PASS	NEG	N/A	PASS	NEG	N/A	PASS
174	WB	26-30	M	80	69	24/05/2015		NEG	N/A	24/05/2015	NEG	NEG	N/A	PASS	NEG	N/A	PASS	PASS	33.1	PASS	PASS	31.7	PASS	NEG	N/A	PASS	NEG	N/A	PASS
174	SWB	26-30	M	80	69	24/05/2015	MANUAL	NEG	N/A	24/05/2015	NEG	NEG	N/A	PASS	NEG	N/A	PASS	PASS	33	PASS	PASS	31.3	PASS	NEG	N/A	PASS	NEG	N/A	PASS
175	WB	21-25	M	80	69	24/05/2015	MANUAL	NEG	N/A	24/05/2015	NEG	NEG	N/A	PASS	NEG	N/A	PASS	PASS	32.6	PASS	PASS	29.4	PASS	NEG	N/A	PASS	NEG	N/A	PASS
175	SWB	21-25	M	81	69	24/05/2015	MANUAL	NEG	N/A	24/05/2015	POS	POS	41.8	PASS	POS	39.7	PASS	N/A	32.9	PASS	N/A	29.6	PASS	NEG	N/A	PASS	NEG	N/A	PASS
176	WB	51-60	M	80	69	24/05/2015	MANUAL	NEG	N/A	26/05/2015	NEG	NEG	N/A	PASS	NEG	N/A	PASS	PASS	32.9	PASS	PASS	30.2	PASS	NEG	N/A	PASS	NEG	N/A	PASS
176	SWB	51-60	M	80	69	24/05/2015	MANUAL	NEG	N/A	26/05/2015	NEG	NEG	N/A	PASS	NEG	N/A	PASS	PASS	32.2	PASS	PASS	29.9	PASS	NEG	N/A	PASS	NEG	N/A	PASS
177	WB	26-30	F	80	69	25/05/2015	MANUAL	NEG	N/A	26/05/2015	NEG	NEG	N/A	PASS	NEG	N/A	PASS	PASS	32.3	PASS	PASS	31.9	PASS	NEG	N/A	PASS	NEG	N/A	PASS
177	SWB	26-30	F	80	69	25/05/2015	MANUAL	NEG	N/A	26/05/2015	NEG	NEG	N/A	PASS	NEG	N/A	PASS	PASS	32.6	PASS	PASS	33.1	PASS	NEG	N/A	PASS	NEG	N/A	PASS
178	WB	46-50	M	80	69	25/05/2015	MANUAL	NEG	N/A	26/05/2015	NEG	NEG	N/A	PASS	NEG	N/A	PASS	PASS	33.9	PASS	PASS	30.1	PASS	NEG	N/A	PASS	NEG	N/A	PASS
178	SWB	46-50	M	80	69	25/05/2015	MANUAL	NEG	N/A	26/05/2015	NEG	NEG	N/A	PASS	NEG	N/A	PASS	PASS	33.1	PASS	PASS	29.3	PASS	NEG	N/A	PASS	NEG	N/A	PASS
179	WB	36-40	BLANK	82	69	27/05/2015	MANUAL	POS	23.6	28/05/2015	POS	POS	28.2	PASS	POS	24.3	PASS	N/A	33.5	PASS	N/A	27.5	PASS	NEG	N/A	PASS	NEG	N/A	PASS
179	SWB	36-40	BLANK	82	69	27/05/2015	MANUAL	POS	23.6	28/05/2015	POS	POS	27.4	PASS	POS	23.2	PASS	N/A	32.9	PASS	N/A	26.4	PASS	NEG	N/A	PASS	NEG	N/A	PASS
180	WB	31-35	BLANK	82	69	27/05/2015	MANUAL	POS	18.7	28/05/2015	POS	POS	24.3	PASS	POS	18.6	PASS	N/A	33.1	PASS	N/A	25.5	PASS	NEG	N/A	PASS	NEG	N/A	PASS
180	SWB	31-35	BLANK	82	69	27/05/2015	MANUAL	POS	18.7	28/05/2015	POS	POS	24.2	PASS	POS	18.3	PASS	N/A	32.9	PASS	N/A	24.9	PASS	NEG	N/A	PASS	NEG	N/A	PASS
181	WB	21-25	M	82	70	27/05/2015	MANUAL	NEG	N/A	28/05/2015	NEG	NEG	N/A	PASS	NEG	N/A	PASS	PASS	33.7	PASS	PASS	30.5	PASS	NEG	N/A	PASS	NEG	N/A	PASS
181	SWB	21-25	M	82	70	27/05/2015	MANUAL	NEG	N/A	28/05/2015	NEG	NEG	N/A	PASS	NEG	N/A	PASS	PASS	33.1	PASS	PASS	30.3	PASS	NEG	N/A	PASS	NEG	N/A	PASS
182	WB	46-50	BLANK	82	70	27/05/2015	MANUAL	NEG	N/A	28/05/2015	NEG	NEG	N/A	PASS	NEG	N/A	PASS	PASS	32.9	PASS	PASS	30.1	PASS	NEG	N/A	PASS	NEG	N/A	PASS
182	SWB	46-50	BLANK	82	70	27/05/2015	MANUAL	NEG	N/A	28/05/2015	NEG	NEG	N/A	PASS	NEG	N/A	PASS	PASS	32.7	PASS	PASS	29.2	PASS	NEG	N/A	PASS	NEG	N/A	PASS
183	WB	41-45	M	77	71	29/05/2015	MANUAL	POS	24	29/05/2015	POS	POS	24.8	PASS	POS	21.8	PASS	N/A	34.4	PASS	N/A	25.3	PASS	NEG	N/A	PASS	NEG	N/A	PASS
183	SWB	41-45	M	77	71	29/05/2015	MANUAL	POS	24	29/05/2015	POS	POS	24.6	PASS	POS	21.3	PASS	N/A	33.4	PASS	N/A	24.6	PASS	NEG	N/A	PASS	NEG	N/A	PASS
184	WB	51-60	M	80	74	30/05/2015	MANUAL	POS	19.3	2015-06-01	POS	POS	23.2	PASS	POS	19.4	PASS	N/A	33.9	PASS	N/A	23.8	PASS	NEG	N/A	PASS	NEG	N/A	PASS
184	SWB	51-60	M	80	74	30/05/2015	MANUAL	POS	19.3	2015-06-01	POS	POS	23.3	PASS	POS	19	PASS	N/A	32.9	PASS	N/A	25	PASS	NEG	N/A	PASS	NEG	N/A	PASS
185	WB	16-20	M	80	74	30/05/2015	MANUAL	NEG	N/A	2015-06-01	NEG	NEG	N/A	PASS	NEG	N/A	PASS	PASS	35.7	PASS	PASS	33.2	PASS	NEG	N/A	PASS	NEG	N/A	PASS
185	SWB	16-20	M	80	74	30/05/2015	MANUAL	NEG	N/A	2015-06-01	NEG	NEG	N/A	PASS	NEG	N/A	PASS	PASS	32.6	PASS	PASS	28.9	PASS	NEG	N/A	PASS	NEG	N/A	PASS
186	WB	46-50	M	80	74	31/05/2015	MANUAL	POS	18.2	2015-06-01	POS	POS	22	PASS	POS	16.9	PASS	N/A	35.5	PASS	N/A	23.7	PASS	NEG	N/A	PASS	NEG	N/A	PASS
186	SWB	46-50	M	80	74	31/05/2015	MANUAL	POS	18.2	2015-06-01	POS	POS	21.7	PASS	POS	16.8	PASS	N/A	35.6	PASS	N/A	24.2	PASS	NEG	N/A	PASS	NEG	N/A	PASS
187	WB	31-35	F	80	74	2015-06-01	MANUAL	NEG	N/A	2015-06-01	ERROR	NO RESULT	N/A	N/A	NO RESULT	N/A	N/A	NO RESULT	N/A	N/A	NO RESULT	N/A	N/A	NO RESULT	N/A	N/A	NO RESULT	N/A	N/A
187	SWB	31-35	F	80	74	2015-06-01	MANUAL	NEG	N/A	2015-06-01	NEG	NEG	N/A	PASS	NEG	N/A	PASS	PASS	33.7	PASS	PASS	29.6	PASS	NEG	N/A	PASS	NEG	N/A	PASS
188	WB	1-5	M	80	74	2015-06-01	MANUAL	POS	30.5	2015-06-01	POS	POS	35.5	PASS	POS	32.4	PASS	N/A	32.5	PASS	N/A	30.2	PASS	NEG	N/A	PASS	NEG	N/A	PASS
188	SWB	1-5	M	80	74	2015-06-01	MANUAL	POS	30.5	2015-06-01	NO RESULT	NO RESULT	N/A	N/A	NO RESULT	N/A	N/A	NO RESULT	N/A	N/A	NO RESULT	N/A	N/A	NO RESULT	N/A	N/A	NO RESULT	N/A	N/A
189I	WB	21-25	F	BLANK	BLANK	2015-06-02	MANUAL	NEG	N/A	2015-06-08	NEG	NEG	N/A	PASS	NEG	N/A	PASS	PASS	32.5	PASS	PASS	30.3	PASS	NEG	N/A	PASS	NEG	N/A	PASS
189I	SWB	21-25	F	BLANK	BLANK	2015-06-02	MANUAL	NEG	N/A	2015-06-08	NEG	NEG	N/A	PASS	NEG	N/A	PASS	PASS	32.9	PASS	PASS	28.6	PASS	NEG	N/A	PASS	NEG	N/A	PASS
190I	WB	26-30	M	BLANK	BLANK	2015-06-03	MANUAL	NEG	N/A	2015-06-08	NEG	NEG	N/A	PASS	NEG	N/A	PASS	PASS	31.7	PASS	PASS	29.9	PASS	NEG	N/A	PASS	NEG	N/A	PASS
191I	WB	51-60	F	BLANK	BLANK	2015-06-03	MANUAL	NEG	N/A	2015-06-08	POS	POS	40.6	PASS	POS	37.7	PASS	N/A	32.3	PASS	N/A	29.5	PASS	NEG	N/A	PASS	NEG	N/A	PASS
191I	SWB	51-60	F	BLANK	BLANK	2015-06-03	MANUAL	NEG	N/A	2015-06-08	POS	POS	42.6	PASS	POS	37.1	PASS	N/A	32.1	PASS	N/A	29.5	PASS	NEG	N/A	PASS	NEG	N/A	PASS
192I	WB	31-35	F	BLANK	BLANK	2015-06-03	MANUAL	NEG	N/A	2015-06-08	NEG	NEG	N/A	PASS	NEG	N/A	PASS	PASS	33.4	PASS	PASS	30.6	PASS	NEG	N/A	PASS	NEG	N/A	PASS
192I	SWB	31-35	F	BLANK	BLANK	2015-06-03	MANUAL	NEG	N/A	2015-06-08	NEG	NEG	N/A	PASS	NEG	N/A	PASS	PASS	32.9	PASS	PASS	29.6	PASS	NEG	N/A	PASS	NEG	N/A	PASS
193I	WB	31-35	F	BLANK	BLANK	2015-06-03	MANUAL	NEG	N/A	2015-06-08	NEG	NEG	N/A	PASS	NEG	N/A	PASS	PASS	32.5	PASS	PASS	30.5	PASS	NEG	N/A	PASS	NEG	N/A	PASS
194I	WB	31-35	F	80	65	2015-06-04	MANUAL	NEG	N/A	2015-06-08	NEG	NEG	N/A	PASS	NEG	N/A	PASS	PASS	32.3	PASS	PASS	30.1	PASS	NEG	N/A	PASS	NEG	N/A	PASS
195I	WB	36-40	F	80	65	2015-06-04	MANUAL	POS	39.8	2015-06-08	POS	POS	42.7	PASS	POS	39.4	PASS	N/A	0	PASS	N/A	30.8	PASS	NEG	N/A	PASS	NEG	N/A	PASS
195I	SWB	36-40	F	80	65	2015-06-04	MANUAL	POS	39.8	2015-06-08	POS	POS	41.8	PASS	NEG	N/A	PASS	N/A	32.9	PASS	N/A	29.9	PASS	NEG	N/A	PASS	NEG	N/A	PASS
196I	WB	BLANK	BLANK	80	65	2015-06-05	MANUAL	NEG	N/A	2015-06-08	NEG	NEG	N/A	PASS	NEG	N/A	PASS	PASS	32.5	PASS	PASS	29.4	PASS	NEG	N/A	PASS	NEG	N/A	PASS
196I	SWB	BLANK	BLANK	80	65	2015-06-05	MANUAL	NEG	N/A	2015-06-08	NEG	NEG	N/A	PASS	NEG	N/A	PASS	PASS	32.5	PASS	PASS	29.8	PASS	NEG	N/A	PASS	NEG	N/A	PASS
197I	WB	BLANK	BLANK	80	65	2015-06-06	MANUAL	NEG	N/A	2015-06-08	POS	NEG	N/A	PASS	POS	43.4	PASS	N/A	32.6	PASS	N/A	29.2	PASS	NEG	N/A	PASS	NEG	N/A	PASS
197I	SWB	BLANK	BLANK	80	65	2015-06-06	MANUAL	NEG	N/A	2015-06-08	POS	NEG	N/A	PASS	POS	43.3	PASS	N/A	32.3	PASS	N/A	29.8	PASS	NEG	N/A	PASS	NEG	N/A	PASS
198I	WB	BLANK	BLANK	80	65	2015-06-06	MANUAL	NEG	N/A	2015-06-08	NEG	NEG	N/A	PASS	NEG	N/A	PASS	PASS	32.6	PASS	PASS	30.4	PASS	NEG	N/A	PASS	NEG	N/A	PASS
198I	SWB	BLANK	BLANK	80	65	2015-06-06	MANUAL	NEG	N/A	2015-06-08	NEG	NEG	N/A	PASS	NEG	N/A	PASS	PASS	31.9	PASS	PASS	30.2	PASS	NEG	N/A	PASS	NEG	N/A	PASS
199I	WB	BLANK	BLANK	BLANK	BLANK	2015-06-06	BLANK	NEG	N/A	2015-06-09	NEG	NEG	N/A	PASS	NEG	N/A	PASS	PASS	32.6	PASS	PASS	28.6	PASS	NEG	N/A	PASS	NEG	N/A	PASS
199I	SWB	BLANK	BLANK	BLANK	BLANK	2015-06-06	BLANK	NEG	N/A	2015-06-09	NEG	NEG	N/A	PASS	NEG	N/A	PASS	PASS	32.3	PASS	PASS	30.2	PASS	NEG	N/A	PASS	NEG	N/A	PASS
189	WB	21-25	F	77	77	2015-07-08	MANUAL	NEG	N/A	2015-07-08	NEG	NEG	N/A	PASS	NEG	N/A	PASS	PASS	32.5	PASS	PASS	31.8	PASS	NEG	N/A	PASS	NEG	N/A	PASS
189	SWB	21-25	F	77	77	2015-07-08	MANUAL	NEG	N/A	2015-07-08	NEG	NEG	N/A	PASS	NEG	N/A	PASS	PASS	34	PASS	PASS	31.1	PASS	NEG	N/A	PASS	NEG	N/A	PASS
190	WB	6-10	F	77	77	2015-07-08	MANUAL	NEG	N/A	2015-07-08	NEG	NEG	N/A	PASS	NEG	N/A	PASS	PASS	32.2	PASS	PASS	30.5	PASS	NEG	N/A	PASS	NEG	N/A	PASS
190	SWB	6-10	F	77	77	2015-07-08	MANUAL	NEG	N/A	2015-07-08	NEG	NEG	N/A	PASS	NEG	N/A	PASS	PASS	33.1	PASS	PASS	31.6	PASS	NEG	N/A	PASS	NEG	N/A	PASS
191	WB	21-25	M	77	77	2015-07-08	MANUAL	NEG	N/A	2015-07-08	NEG	NEG	N/A	PASS	NEG	N/A	PASS	PASS	32.6	PASS	PASS	31	PASS	NEG	N/A	PASS	NEG	N/A	PASS
191	SWB	21-25	M	77	77	2015-07-08	MANUAL	NEG	N/A	2015-07-08	NEG	NEG	N/A	PASS	NEG	N/A	PASS	PASS	33	PASS	PASS	30.7	PASS	NEG	N/A	PASS	NEG	N/A	PASS
192	WB	41-45	M	77	77	2015-07-08	MANUAL	NEG	N/A	2015-07-08	NEG	NEG	N/A	PASS	NEG	N/A	PASS	PASS	32.2	PASS	PASS	30.4	PASS	NEG	N/A	PASS	NEG	N/A	PASS
192	SWB	41-45	M	77	77	2015-07-08	MANUAL	NEG	N/A	2015-07-08	NEG	NEG	N/A	PASS	NEG	N/A	PASS	PASS	33.6	PASS	PASS	30.5	PASS	NEG	N/A	PASS	NEG	N/A	PASS
193	WB	26-30	M	77	77	2015-07-08	MANUAL	NEG	N/A	2015-07-08	NEG	NEG	N/A	PASS	NEG	N/A	PASS	PASS	34.1	PASS	PASS	30.6	PASS	NEG	N/A	PASS	NEG	N/A	PASS
193	SWB	26-30	M	77	77	2015-07-08	MANUAL	NEG	N/A	2015-07-08	NEG	NEG	N/A	PASS	NEG	N/A	PASS	PASS	31.7	PASS	PASS	29.6	PASS	NEG	N/A	PASS	NEG	N/A	PASS
194	WB	46-50	M	77	77	2015-07-08	MANUAL	NEG	N/A	2015-07-08	NEG	NEG	N/A	PASS	NEG	N/A	PASS	PASS	32.6	PASS	PASS	29.9	PASS	NEG	N/A	PASS	NEG	N/A	PASS
194	SWB	46-50	M	77	77	2015-07-08	MANUAL	NEG	N/A	2015-07-08	NEG	NEG	N/A	PASS	NEG	N/A	PASS	PASS	33.7	PASS	PASS	29.8	PASS	NEG	N/A	PASS	NEG	N/A	PASS
195	WB	26-30	M	77	78	2015-07-07	MANUAL	NEG	N/A	2015-07-08	NEG	NEG	N/A	PASS	NEG	N/A	PASS	PASS	32.4	PASS	PASS	30.9	PASS	NEG	N/A	PASS	NEG	N/A	PASS
195	SWB	26-30	M	77	78	2015-07-07	MANUAL	NEG	N/A	2015-07-08	NEG	NEG	N/A	PASS	NEG	N/A	PASS	PASS	32.7	PASS	PASS	31.3	PASS	NEG	N/A	PASS	NEG	N/A	PASS
196	WB	BLANK	BLANK	77	78	2015-07-07	MANUAL	NEG	N/A	2015-07-08	NEG	NEG	N/A	PASS	NEG	N/A	PASS	PASS	33.2	PASS	PASS	30.8	PASS	NEG	N/A	PASS	NEG	N/A	PASS
196	SWB	BLANK	BLANK	77	78	2015-07-07	MANUAL	NEG	N/A	2015-07-08	NEG	NEG	N/A	PASS	NEG	N/A	PASS	PASS	34.4	PASS	PASS	30.9	PASS	NEG	N/A	PASS	NEG	N/A	PASS
197	WB	BLANK	BLANK	77	78	2015-07-07	MANUAL	NEG	N/A	2015-07-08	NEG	NEG	N/A	PASS	NEG	N/A	PASS	PASS	33.8	PASS	PASS	28.7	PASS	NEG	N/A	PASS	NEG	N/A	PASS
197	SWB	BLANK	BLANK	77	78	2015-07-07	MANUAL	NEG	N/A	2015-07-08	NEG	NEG	N/A	PASS	NEG	N/A	PASS	PASS	34.6	PASS	PASS	27.8	PASS	NEG	N/A	PASS	NEG	N/A	PASS
198	WB	BLANK	BLANK	79	64	2015-07-08	MANUAL	NEG	N/A	2015-07-08	NEG	NEG	N/A	PASS	NEG	N/A	PASS	PASS	32.7	PASS	PASS	31.3	PASS	NEG	N/A	PASS	NEG	N/A	PASS
198	SWB	BLANK	BLANK	79	64	2015-07-08	MANUAL	NEG	N/A	2015-07-08	NEG	NEG	N/A	PASS	NEG	N/A	PASS	PASS	33.5	PASS	PASS	31.7	PASS	NEG	N/A	PASS	NEG	N/A	PASS
199	WB	BLANK	BLANK	79	64	2015-07-08	MANUAL	NEG	N/A	2015-07-08	NEG	NEG	N/A	PASS	NEG	N/A	PASS	PASS	33.4	PASS	PASS	31.5	PASS	NEG	N/A	PASS	NEG	N/A	PASS
199	SWB	BLANK	BLANK	79	64	2015-07-08	MANUAL	NEG	N/A	2015-07-08	NEG	NEG	N/A	PASS	NEG	N/A	PASS	PASS	33.8	PASS	PASS	30.8	PASS	NEG	N/A	PASS	NEG	N/A	PASS
200	WB	BLANK	BLANK	79	64	2015-07-08	MANUAL	NEG	N/A	2015-07-08	NEG	NEG	N/A	PASS	NEG	N/A	PASS	PASS	32.9	PASS	PASS	29.9	PASS	NEG	N/A	PASS	NEG	N/A	PASS
200	SWB	BLANK	BLANK	79	64	2015-07-08	MANUAL	NEG	N/A	2015-07-08	NEG	NEG	N/A	PASS	NEG	N/A	PASS	PASS	32.9	PASS	PASS	30.2	PASS	NEG	N/A	PASS	NEG	N/A	PASS
201	WB	31-35	F	23C	BLANK	2015-07-04	EZ1	NEG	N/A	2015-07-04	NEG	NEG	N/A	PASS	NEG	N/A	PASS	PASS	33.1	PASS	PASS	29.5	PASS	NEG	N/A	PASS	NEG	N/A	PASS
201	SWB	31-35	F	23C	BLANK	2015-07-04	EZ1	NEG	N/A	2015-07-04	NEG	NEG	N/A	PASS	NEG	N/A	PASS	PASS	33.1	PASS	PASS	28.9	PASS	NEG	N/A	PASS	NEG	N/A	PASS
202	WB	11-15	M	78	61	2015-07-05	MANUAL	NEG	N/A	2015-07-05	NEG	NEG	N/A	PASS	NEG	N/A	PASS	PASS	32.8	PASS	PASS	30.4	PASS	NEG	N/A	PASS	NEG	N/A	PASS
202	SWB	11-15	M	78	61	2015-07-05	MANUAL	NEG	N/A	2015-07-05	NEG	NEG	N/A	PASS	NEG	N/A	PASS	PASS	32.7	PASS	PASS	30.7	PASS	NEG	N/A	PASS	NEG	N/A	PASS
203	WB	31-35	F	78	62	2015-07-05	MANUAL	NEG	N/A	2015-07-05	NEG	NEG	N/A	PASS	NEG	N/A	PASS	PASS	33.4	PASS	PASS	30	PASS	NEG	N/A	PASS	NEG	N/A	PASS
203	SWB	31-35	F	78	62	2015-07-05	MANUAL	NEG	N/A	2015-07-05	NEG	NEG	N/A	PASS	NEG	N/A	PASS	PASS	34.3	PASS	PASS	29.4	PASS	NEG	N/A	PASS	NEG	N/A	PASS
204	WB	31-35	M	78	62	2015-07-05	MANUAL	NEG	N/A	2015-07-05	NEG	NEG	N/A	PASS	NEG	N/A	PASS	PASS	34.5	PASS	PASS	30.9	PASS	NEG	N/A	PASS	NEG	N/A	PASS
204	SWB	31-35	M	78	62	2015-07-05	MANUAL	NEG	N/A	2015-07-05	NEG	NEG	N/A	PASS	NEG	N/A	PASS	PASS	35	PASS	PASS	29.1	PASS	NEG	N/A	PASS	NEG	N/A	PASS
205	WB	31-35	M	78	61	2015-07-05	MANUAL	NEG	N/A	2015-07-05	NEG	NEG	N/A	PASS	NEG	N/A	PASS	PASS	33.1	PASS	PASS	30.3	PASS	NEG	N/A	PASS	NEG	N/A	PASS
205	SWB	31-35	M	78	62	2015-07-05	MANUAL	NEG	N/A	2015-07-05	NEG	NEG	N/A	PASS	NEG	N/A	PASS	PASS	33.2	PASS	PASS	28	PASS	NEG	N/A	PASS	NEG	N/A	PASS
206	WB	21-25	M	78	62	2015-07-05	MANUAL	NEG	N/A	2015-07-05	NEG	NEG	N/A	PASS	NEG	N/A	PASS	PASS	33.1	PASS	PASS	30.3	PASS	NEG	N/A	PASS	NEG	N/A	PASS
206	SWB	21-25	M	78	62	2015-07-05	MANUAL	NEG	N/A	2015-07-05	NEG	NEG	N/A	PASS	NEG	N/A	PASS	PASS	32.5	PASS	PASS	30.6	PASS	NEG	N/A	PASS	NEG	N/A	PASS
207	WB	31-35	M	78	61	2015-07-05	MANUAL	NEG	N/A	2015-07-05	NEG	NEG	N/A	PASS	NEG	N/A	PASS	PASS	32.1	PASS	PASS	31.5	PASS	NEG	N/A	PASS	NEG	N/A	PASS
207	SWB	31-35	M	78	61	2015-07-05	MANUAL	NEG	N/A	2015-07-05	NEG	NEG	N/A	PASS	NEG	N/A	PASS	PASS	32.9	PASS	PASS	31.6	PASS	NEG	N/A	PASS	NEG	N/A	PASS
208	WB	11-15	F	78	61	2015-07-05	MANUAL	NEG	N/A	2015-07-05	NEG	NEG	N/A	PASS	NEG	N/A	PASS	PASS	32.1	PASS	PASS	30.4	PASS	NEG	N/A	PASS	NEG	N/A	PASS
208	SWB	11-15	F	78	61	2015-07-05	MANUAL	NEG	N/A	2015-07-05	NEG	NEG	N/A	PASS	NEG	N/A	PASS	PASS	32.1	PASS	PASS	29.6	PASS	NEG	N/A	PASS	NEG	N/A	PASS
209	WB	51-60	M	23C	61	2015-07-05	MANUAL	NEG	N/A	2015-07-05	NEG	NEG	N/A	PASS	NEG	N/A	PASS	PASS	34.2	PASS	PASS	30.5	PASS	NEG	N/A	PASS	NEG	N/A	PASS
209	SWB	51-60	M	23C	61	2015-07-05	MANUAL	NEG	N/A	2015-07-05	NEG	NEG	N/A	PASS	NEG	N/A	PASS	PASS	34.6	PASS	PASS	30.8	PASS	NEG	N/A	PASS	NEG	N/A	PASS
210	WB	11-15	F	79	59	2015-07-06	MANUAL	NEG	N/A	2015-07-06	NEG	NEG	N/A	PASS	NEG	N/A	PASS	PASS	33.4	PASS	PASS	31.8	PASS	NEG	N/A	PASS	NEG	N/A	PASS
210	SWB	11-15	F	79	59	2015-07-06	MANUAL	NEG	N/A	2015-07-06	NEG	NEG	N/A	PASS	NEG	N/A	PASS	PASS	32.7	PASS	PASS	30.7	PASS	NEG	N/A	PASS	NEG	N/A	PASS
211	WB	11-15	F	80	64	2015-07-06	MANUAL	POS	35.1	2015-07-06	POS	NEG	N/A	PASS	POS	36.7	PASS	N/A	37.1	PASS	N/A	31.4	PASS	NEG	N/A	PASS	NEG	N/A	PASS
211	SWB	11-15	F	80	64	2015-07-06	MANUAL	POS	35.1	2015-07-06	POS	POS	39.5	PASS	POS	34.5	PASS	N/A	33.3	PASS	N/A	30.3	PASS	NEG	N/A	PASS	NEG	N/A	PASS
212	WB	16-20	F	80	64	2015-07-06	MANUAL	NEG	N/A	2015-07-06	NEG	NEG	N/A	PASS	NEG	N/A	PASS	PASS	33	PASS	PASS	30.2	PASS	NEG	N/A	PASS	NEG	N/A	PASS
212	SWB	16-20	F	80	64	2015-07-06	MANUAL	NEG	N/A	2015-07-06	NEG	NEG	N/A	PASS	NEG	N/A	PASS	PASS	33.9	PASS	PASS	30.2	PASS	NEG	N/A	PASS	NEG	N/A	PASS
213	WB	31-35	F	80	64	2015-07-06	MANUAL	NEG	N/A	2015-07-06	NEG	NEG	N/A	PASS	NEG	N/A	PASS	PASS	32.7	PASS	PASS	30.5	PASS	NEG	N/A	PASS	NEG	N/A	PASS
213	SWB	31-35	F	80	64	2015-07-06	MANUAL	NEG	N/A	2015-07-06	NEG	NEG	N/A	PASS	NEG	N/A	PASS	PASS	33.3	PASS	PASS	30.5	PASS	NEG	N/A	PASS	NEG	N/A	PASS
214	WB	46-50	M	77	61	2015-07-06	MANUAL	NEG	N/A	2015-07-07	NEG	NEG	N/A	PASS	NEG	N/A	PASS	PASS	32.6	PASS	PASS	31.2	PASS	NEG	N/A	PASS	NEG	N/A	PASS
214	SWB	46-50	M	77	61	2015-07-06	MANUAL	NEG	N/A	2015-07-07	NEG	NEG	N/A	PASS	NEG	N/A	PASS	PASS	33.9	PASS	PASS	30.4	PASS	NEG	N/A	PASS	NEG	N/A	PASS
215	WB	21-25	M	76	76	2015-07-09	MANUAL	NEG	N/A	2015-07-09	NEG	NEG	N/A	PASS	NEG	N/A	PASS	PASS	32.8	PASS	PASS	30.3	PASS	NEG	N/A	PASS	NEG	N/A	PASS
215	SWB	21-25	M	76	76	2015-07-09	MANUAL	NEG	N/A	2015-07-09	NEG	NEG	N/A	PASS	NEG	N/A	PASS	PASS	32.8	PASS	PASS	30.3	PASS	NEG	N/A	PASS	NEG	N/A	PASS
216	WB	11-15	F	76	76	2015-07-09	MANUAL	NEG	N/A	2015-07-09	POS	NEG	N/A	PASS	POS	38.6	PASS	N/A	32.7	PASS	N/A	31.5	PASS	NEG	N/A	PASS	NEG	N/A	PASS
216	SWB	11-15	F	76	76	2015-07-09	MANUAL	NEG	N/A	2015-07-09	POS	POS	41.2	PASS	POS	39.5	PASS	N/A	33.2	PASS	N/A	30.4	PASS	NEG	N/A	PASS	NEG	N/A	PASS
217	WB	26-30	M	76	76	2015-07-09	MANUAL	NEG	N/A	2015-07-09	NEG	NEG	N/A	PASS	NEG	N/A	PASS	PASS	32.8	PASS	PASS	31.1	PASS	NEG	N/A	PASS	NEG	N/A	PASS
217	SWB	26-30	M	76	76	2015-07-09	MANUAL	NEG	N/A	2015-07-09	NEG	NEG	N/A	PASS	NEG	N/A	PASS	PASS	32.7	PASS	PASS	30.5	PASS	NEG	N/A	PASS	NEG	N/A	PASS
218	WB	36-40	F	78	61	13/07/2015	EZ1	POS	23.9	14/07/2015	POS	POS	26.6	PASS	POS	22.1	PASS	N/A	34	PASS	N/A	26.7	PASS	NEG	N/A	PASS	NEG	N/A	PASS
218	SWB	36-40	F	78	61	13/07/2015	EZ1	POS	23.9	14/07/2015	POS	POS	26.3	PASS	POS	21.4	PASS	N/A	34.1	PASS	N/A	25.6	PASS	NEG	N/A	PASS	NEG	N/A	PASS
219	WB	26-30	M	80	66	17/07/2015	MANUAL	NEG	N/A	19/07/2015	NEG	NEG	N/A	PASS	NEG	N/A	PASS	PASS	33.1	PASS	PASS	31.6	PASS	NEG	N/A	PASS	NEG	N/A	PASS
219	SWB	26-30	M	80	66	17/07/2015	MANUAL	NEG	N/A	19/07/2015	NEG	NEG	N/A	PASS	NEG	N/A	PASS	PASS	32.5	PASS	PASS	31	PASS	NEG	N/A	PASS	NEG	N/A	PASS
220	WB	41-45	F	80	66	17/07/2015	MANUAL	NEG	N/A	19/07/2015	NEG	NEG	N/A	PASS	NEG	N/A	PASS	PASS	33.3	PASS	PASS	31	PASS	NEG	N/A	PASS	NEG	N/A	PASS
220	SWB	41-45	F	80	66	17/07/2015	MANUAL	NEG	N/A	19/07/2015	NEG	NEG	N/A	PASS	NEG	N/A	PASS	PASS	33.3	PASS	PASS	29.6	PASS	NEG	N/A	PASS	NEG	N/A	PASS
221	WB	>70	M	80	66	17/07/2015	MANUAL	NEG	N/A	19/07/2015	NEG	NEG	N/A	PASS	NEG	N/A	PASS	PASS	32.7	PASS	PASS	26.8	PASS	NEG	N/A	PASS	NEG	N/A	PASS
221	SWB	>70	M	80	66	17/07/2015	MANUAL	NEG	N/A	19/07/2015	NEG	NEG	N/A	PASS	NEG	N/A	PASS	PASS	32.6	PASS	PASS	28.5	PASS	NEG	N/A	PASS	NEG	N/A	PASS
222	WB	36-40	F	80	66	17/07/2015	MANUAL	POS	28.7	19/07/2015	POS	POS	32.5	PASS	POS	29	PASS	N/A	33.3	PASS	N/A	26.9	PASS	NEG	N/A	PASS	NEG	N/A	PASS
222	SWB	36-40	F	80	66	17/07/2015	MANUAL	POS	28.7	19/07/2015	POS	POS	33.1	PASS	POS	29.2	PASS	N/A	33.6	PASS	N/A	27.5	PASS	NEG	N/A	PASS	NEG	N/A	PASS
223	WB	36-40	F	80	66	17/07/2015	MANUAL	NEG	N/A	19/07/2015	NEG	NEG	N/A	PASS	NEG	N/A	PASS	PASS	32.4	PASS	PASS	30	PASS	NEG	N/A	PASS	NEG	N/A	PASS
223	SWB	36-40	F	80	66	17/07/2015	MANUAL	NEG	N/A	19/07/2015	NEG	NEG	N/A	PASS	NEG	N/A	PASS	PASS	32.5	PASS	PASS	29.4	PASS	NEG	N/A	PASS	NEG	N/A	PASS
224	WB	36-40	M	78	65	20/07/2015	EZ1	NEG	N/A	20/07/2015	NEG	NEG	N/A	PASS	NEG	N/A	PASS	PASS	33.2	PASS	PASS	29.8	PASS	NEG	N/A	PASS	NEG	N/A	PASS
224	SWB	36-40	M	78	65	20/07/2015	EZ1	NEG	N/A	20/07/2015	NEG	NEG	N/A	PASS	NEG	N/A	PASS	PASS	33.4	PASS	PASS	30.4	PASS	NEG	N/A	PASS	NEG	N/A	PASS
225	WB	36-40	F	78	65	20/07/2015	EZ1	POS	34.9	20/07/2015	POS	POS	39.1	PASS	POS	35	PASS	N/A	33.7	PASS	N/A	28.7	PASS	NEG	N/A	PASS	NEG	N/A	PASS
225	SWB	36-40	F	78	65	20/07/2015	EZ1	POS	34.9	20/07/2015	POS	POS	39.8	PASS	POS	35.8	PASS	N/A	34.2	PASS	N/A	29.1	PASS	NEG	N/A	PASS	NEG	N/A	PASS
Study #	Sample type	Age	Gender	Temp	Humidity	Trombley_Date	Trombley_Extraction	Trombley_Result	Trombley_Ct	Xpert_Date	Xpert_Result	GP_Result	GP_Ct	GP_PC	NP_Result	NP_Ct	NP_PC	SPC_Result	SPC_Ct	SPC_PC	SAC_Result	SAC_Ct	SAC_PC	QC1_Result	QC1_Ct	QC1_PC	QC2_Result	QC2_Ct	QC2_PC
020	BS	1-5	M	BLANK	BLANK	2015-04-04	MANUAL	POS	23.5	2015-04-05	POS	POS	28.2	PASS	POS	23.5	PASS	NA	31.7	PASS	NA	24.9	PASS	NEG	N/A	PASS	NEG	N/A	PASS
025	BS	46-50	M	BLANK	BLANK	2015-04-04	MANUAL	NEG	N/A	2015-04-05	NEG	NEG	N/A	PASS	NEG	N/A	PASS	PASS	32.6	PASS	PASS	31.3	PASS	NEG	N/A	PASS	NEG	N/A	PASS
026	BS	51-60	M	BLANK	BLANK	2015-04-04	MANUAL	NEG	N/A	2015-04-05	NEG	NEG	N/A	PASS	NEG	N/A	PASS	PASS	32.6	PASS	PASS	27.9	PASS	NEG	N/A	PASS	NEG	N/A	PASS
300	BS	1-5	F	79	61	2015-07-12	MANUAL	POS	25.5	13/07/2015	POS	POS	29.3	PASS	POS	24.2	PASS	N/A	32.7	PASS	N/A	31.7	PASS	NEG	N/A	PASS	NEG	N/A	PASS
301	BS	1-5	F	76	62	19/07/2015	EZ1	NEG	N/A	19/07/2015	NEG	NEG	N/A	PASS	NEG	N/A	PASS	PASS	32.9	PASS	PASS	29.4	PASS	NEG	N/A	PASS	NEG	N/A	PASS
302	BS	<1	F	76	62	19/07/2015	EZ1	NEG	N/A	19/07/2015	NEG	NEG	N/A	PASS	NEG	N/A	PASS	PASS	33.2	PASS	PASS	26.7	PASS	NEG	N/A	PASS	NEG	N/A	PASS
303	BS	<1	M	76	62	19/07/2015	EZ1	NEG	N/A	19/07/2015	NEG	NEG	N/A	PASS	NEG	N/A	PASS	PASS	32.3	PASS	PASS	26.8	PASS	NEG	N/A	PASS	NEG	N/A	PASS
304	BS	<1	M	76	62	19/07/2015	EZ1	NEG	N/A	19/07/2015	NEG	NEG	N/A	PASS	NEG	N/A	PASS	PASS	32.6	PASS	PASS	26.3	PASS	NEG	N/A	PASS	NEG	N/A	PASS
305	BS	<1	M	76	62	19/07/2015	EZ1	NEG	N/A	19/07/2015	NEG	NEG	N/A	PASS	NEG	N/A	PASS	PASS	32.3	PASS	PASS	30.8	PASS	NEG	N/A	PASS	NEG	N/A	PASS
306	BS	31-35	F	76	62	19/07/2015	EZ1	NEG	N/A	19/07/2015	NEG	NEG	N/A	PASS	NEG	N/A	PASS	PASS	34.5	PASS	PASS	30.8	PASS	NEG	N/A	PASS	NEG	N/A	PASS
307	BS	<1	M	76	62	19/07/2015	EZ1	NEG	N/A	19/07/2015	NEG	NEG	N/A	PASS	NEG	N/A	PASS	PASS	34.2	PASS	PASS	29.5	PASS	NEG	N/A	PASS	NEG	N/A	PASS
308	BS	1-5	M	76	62	19/07/2015	EZ1	NEG	N/A	19/07/2015	NEG	NEG	N/A	PASS	NEG	N/A	PASS	PASS	32.1	PASS	PASS	33.9	PASS	NEG	N/A	PASS	NEG	N/A	PASS
309	BS	<1	F	76	62	19/07/2015	EZ1	NEG	N/A	19/07/2015	NEG	NEG	N/A	PASS	NEG	N/A	PASS	PASS	31.4	PASS	PASS	27.6	PASS	NEG	N/A	PASS	NEG	N/A	PASS
310	BS	<1	M	76	62	19/07/2015	EZ1	NEG	N/A	19/07/2015	NEG	NEG	N/A	PASS	NEG	N/A	PASS	PASS	32.8	PASS	PASS	29.1	PASS	NEG	N/A	PASS	NEG	N/A	PASS
311	BS	1-5	M	76	62	19/07/2015	EZ1	NEG	N/A	19/07/2015	NEG	NEG	N/A	PASS	NEG	N/A	PASS	PASS	31.2	PASS	PASS	24.8	PASS	NEG	N/A	PASS	NEG	N/A	PASS
312	BS	1-5	M	76	62	19/07/2015	EZ1	NEG	N/A	19/07/2015	NEG	NEG	N/A	PASS	NEG	N/A	PASS	PASS	34.3	PASS	PASS	26.6	PASS	NEG	N/A	PASS	NEG	N/A	PASS
313	BS	>70	M	76	62	19/07/2015	EZ1	NEG	N/A	19/07/2015	NEG	NEG	N/A	PASS	NEG	N/A	PASS	PASS	32.3	PASS	PASS	27.7	PASS	NEG	N/A	PASS	NEG	N/A	PASS
314	BS	1-5	F	76	62	19/07/2015	EZ1	NEG	N/A	19/07/2015	NEG	NEG	N/A	PASS	NEG	N/A	PASS	PASS	35	PASS	PASS	29.6	PASS	NEG	N/A	PASS	NEG	N/A	PASS
315	BS	>70	F	76	62	19/07/2015	EZ1	NEG	N/A	19/07/2015	NEG	NEG	N/A	PASS	NEG	N/A	PASS	PASS	32.9	PASS	PASS	33.9	PASS	NEG	N/A	PASS	NEG	N/A	PASS
316	BS	11-15	F	76	62	19/07/2015	EZ1	NEG	N/A	19/07/2015	NEG	NEG	N/A	PASS	NEG	N/A	PASS	PASS	32.3	PASS	PASS	28.1	PASS	NEG	N/A	PASS	NEG	N/A	PASS
317	BS	41-45	M	75	63	20/07/2015	EZ1	NEG	N/A	22/07/2015	NEG	NEG	N/A	PASS	NEG	N/A	PASS	PASS	31.2	PASS	PASS	25.1	PASS	NEG	N/A	PASS	NEG	N/A	PASS
318	BS	<1	F	75	63	20/07/2015	EZ1	NEG	N/A	22/07/2015	NEG	NEG	N/A	PASS	NEG	N/A	PASS	PASS	32	PASS	PASS	31.2	PASS	NEG	N/A	PASS	NEG	N/A	PASS
319	BS	1-5	M	75	63	20/07/2015	EZ1	NEG	N/A	22/07/2015	NEG	NEG	N/A	PASS	NEG	N/A	PASS	PASS	32.1	PASS	PASS	29.7	PASS	NEG	N/A	PASS	NEG	N/A	PASS
320	BS	11-15	M	75	63	20/07/2015	EZ1	NEG	N/A	22/07/2015	NEG	NEG	N/A	PASS	NEG	N/A	PASS	PASS	32.6	PASS	PASS	27.1	PASS	NEG	N/A	PASS	NEG	N/A	PASS
321	BS	<1	F	75	63	20/07/2015	EZ1	NEG	N/A	22/07/2015	NEG	NEG	N/A	PASS	NEG	N/A	PASS	PASS	31.8	PASS	PASS	28.7	PASS	NEG	N/A	PASS	NEG	N/A	PASS
322	BS	61-70	M	75	63	20/07/2015	EZ1	NEG	N/A	22/07/2015	NEG	NEG	N/A	PASS	NEG	N/A	PASS	PASS	32.1	PASS	PASS	29.8	PASS	NEG	N/A	PASS	NEG	N/A	PASS
323	BS	1-5	F	75	63	20/07/2015	EZ1	NEG	N/A	22/07/2015	NEG	NEG	N/A	PASS	NEG	N/A	PASS	PASS	32.6	PASS	PASS	27.5	PASS	NEG	N/A	PASS	NEG	N/A	PASS
324	BS	<1	F	78	65	20/07/2015	EZ1	NEG	N/A	20/07/2015	NEG	NEG	N/A	PASS	NEG	N/A	PASS	PASS	32.9	PASS	PASS	31.3	PASS	NEG	N/A	PASS	NEG	N/A	PASS
326	BS	1-5	M	79	63	17/07/2015	EZ1	POS	31.1	17/07/2015	POS	POS	28.9	PASS	POS	25.1	PASS	N/A	33.3	PASS	N/A	36.5	PASS	NEG	N/A	PASS	NEG	N/A	PASS
327	BS	<1	F	79	69	17/07/2015	EZ1	NEG	N/A	17/07/2015	NEG	NEG	N/A	PASS	NEG	N/A	PASS	PASS	32.7	PASS	PASS	28.7	PASS	NEG	N/A	PASS	NEG	N/A	PASS
328	BS	26-30	M	79	69	17/07/2015	EZ1	POS	28	17/07/2015	POS	POS	31.4	PASS	POS	27.7	PASS	N/A	0	PASS	N/A	0	PASS	NEG	N/A	PASS	NEG	N/A	PASS
329	BS	1-5	M	79	69	17/07/2015	EZ1	POS	39.4	17/07/2015	POS	POS	37.4	PASS	POS	34.8	PASS	N/A	33.3	PASS	N/A	0	PASS	NEG	N/A	PASS	NEG	N/A	PASS
330	BS	1-5	M	79	69	17/07/2015	EZ1	POS	28.9	17/07/2015	POS	POS	30.3	PASS	POS	25.1	PASS	N/A	32.9	PASS	N/A	33.2	PASS	NEG	N/A	PASS	NEG	N/A	PASS
331	BS	46-50	M	79	69	17/07/2015	EZ1	POS	21.7	17/07/2015	POS	POS	23.8	PASS	POS	18.6	PASS	N/A	33.9	PASS	N/A	34.8	PASS	NEG	N/A	PASS	NEG	N/A	PASS
332	BS	1-5	M	79	69	17/07/2015	EZ1	POS	35.4	17/07/2015	POS	POS	37.3	PASS	POS	33.7	PASS	N/A	33.5	PASS	N/A	29.3	PASS	NEG	N/A	PASS	NEG	N/A	PASS
333	BS	1-5	M	79	69	17/07/2015	EZ1	POS	28.5	17/07/2015	POS	POS	30.1	PASS	POS	26	PASS	N/A	34.1	PASS	N/A	28.1	PASS	NEG	N/A	PASS	NEG	N/A	PASS
334	BS	51-60	M	79	69	17/07/2015	EZ1	POS	27.3	17/07/2015	POS	POS	27.8	PASS	POS	23.6	PASS	N/A	35.9	PASS	N/A	31.3	PASS	NEG	N/A	PASS	NEG	N/A	PASS
335	BS	26-30	F	79	69	17/07/2015	EZ1	POS	32.1	17/07/2015	POS	POS	32	PASS	POS	29	PASS	N/A	34.1	PASS	N/A	37.1	PASS	NEG	N/A	PASS	NEG	N/A	PASS
336	BS	<1	M	79	69	17/07/2015	EZ1	NEG	N/A	17/07/2015	NEG	NEG	N/A	PASS	NEG	N/A	PASS	PASS	32.6	PASS	PASS	31.2	PASS	NEG	N/A	PASS	NEG	N/A	PASS
337	BS	31-35	M	79	69	17/07/2015	EZ1	NEG	N/A	17/07/2015	NEG	NEG	N/A	PASS	NEG	N/A	PASS	PASS	32.1	PASS	PASS	35.9	PASS	NEG	N/A	PASS	NEG	N/A	PASS
338	BS	6-10	F	79	69	17/07/2015	EZ1	NEG	N/A	17/07/2015	NEG	NEG	N/A	PASS	NEG	N/A	PASS	PASS	32.7	PASS	PASS	29.5	PASS	NEG	N/A	PASS	NEG	N/A	PASS
339	BS	61-70	F	79	69	17/07/2015	EZ1	NEG	N/A	17/07/2015	NEG	NEG	N/A	PASS	NEG	N/A	PASS	PASS	32.4	PASS	PASS	32.6	PASS	NEG	N/A	PASS	NEG	N/A	PASS
340	BS	1-5	F	79	69	17/07/2015	EZ1	NEG	N/A	17/07/2015	NEG	NEG	N/A	PASS	NEG	N/A	PASS	PASS	33.5	PASS	PASS	28.1	PASS	NEG	N/A	PASS	NEG	N/A	PASS
341	BS	<1	M	79	69	17/07/2015	BLANK	NEG	N/A	17/07/2015	NEG	NEG	N/A	PASS	NEG	N/A	PASS	PASS	32.7	PASS	PASS	27.5	PASS	NEG	N/A	PASS	NEG	N/A	PASS
342	BS	31-35	F	79	69	17/07/2015	EZ1	NEG	N/A	17/07/2015	NEG	NEG	N/A	PASS	NEG	N/A	PASS	PASS	33.2	PASS	PASS	35.9	PASS	NEG	N/A	PASS	NEG	N/A	PASS
343	BS	31-35	F	79	69	17/07/2015	EZ1	NEG	N/A	17/07/2015	INVALID	INVALID	N/A	PASS	INVALID	N/A	PASS	PASS	32.2	PASS	FAIL	N/A	PASS	NEG	N/A	PASS	NEG	N/A	PASS
344	BS	61-70	F	79	69	17/07/2015	EZ1	NEG	N/A	17/07/2015	NEG	NEG	N/A	PASS	NEG	N/A	PASS	PASS	33.5	PASS	PASS	31.4	PASS	NEG	N/A	PASS	NEG	N/A	PASS
345	BS	>70	M	79	69	17/07/2015	EZ1	NEG	N/A	17/07/2015	NEG	NEG	N/A	PASS	NEG	N/A	PASS	PASS	36	PASS	PASS	33.5	PASS	NEG	N/A	PASS	NEG	N/A	PASS
346	BS	41-45	F	79	69	17/07/2015	EZ1	NEG	N/A	17/07/2015	NEG	NEG	N/A	PASS	NEG	N/A	PASS	PASS	32.4	PASS	PASS	34.3	PASS	NEG	N/A	PASS	NEG	N/A	PASS
347	BS	41-45	M	79	66	21/07/2015	EZ1	POS	27.5	20/07/2015	POS	POS	29.5	PASS	POS	25	PASS	N/A	33.6	PASS	N/A	29.8	PASS	NEG	N/A	PASS	NEG	N/A	PASS
348	BS	61-70	M	79	66	21/07/2015	EZ1	POS	26.2	20/07/2015	POS	POS	26.8	PASS	POS	22.2	PASS	N/A	32.2	PASS	N/A	30.1	PASS	NEG	N/A	PASS	NEG	N/A	PASS
349	BS	61-70	F	79	66	21/07/2015	EZ1	POS	29.1	20/07/2015	POS	POS	26.8	PASS	POS	22.4	PASS	N/A	32.4	PASS	N/A	35.5	PASS	NEG	N/A	PASS	NEG	N/A	PASS
350	BS	46-50	F	79	66	21/07/2015	EZ1	POS	24.5	20/07/2015	POS	POS	23.5	PASS	POS	19.6	PASS	N/A	33.3	PASS	N/A	29.7	PASS	NEG	N/A	PASS	NEG	N/A	PASS
351	BS	16-20	F	79	66	21/07/2015	EZ1	POS	28.1	20/07/2015	POS	POS	30.2	PASS	POS	26.3	PASS	N/A	33.2	PASS	N/A	32.9	PASS	NEG	N/A	PASS	NEG	N/A	PASS
352	BS	36-40	M	79	66	21/07/2015	EZ1	POS	30.3	20/07/2015	POS	POS	26.3	PASS	POS	22.4	PASS	N/A	32.9	PASS	N/A	30.3	PASS	NEG	N/A	PASS	NEG	N/A	PASS
353	BS	51-60	M	79	66	21/07/2015	EZ1	NEG	N/A	20/07/2015	NEG	NEG	N/A	PASS	NEG	N/A	PASS	PASS	32	PASS	PASS	32.8	PASS	NEG	N/A	PASS	NEG	N/A	PASS
354	BS	21-25	M	79	66	21/07/2015	EZ1	POS	30.3	20/07/2015	POS	POS	30.5	PASS	POS	26.8	PASS	N/A	33.2	PASS	N/A	34.4	PASS	NEG	N/A	PASS	NEG	N/A	PASS
356	BS	>70	F	79	66	21/07/2015	EZ1	POS	27.1	20/07/2015	POS	POS	27	PASS	POS	23.1	PASS	N/A	32.9	PASS	N/A	36.1	PASS	NEG	N/A	PASS	NEG	N/A	PASS
357	BS	41-45	F	79	66	21/07/2015	EZ1	POS	23.6	20/07/2015	POS	POS	23.5	PASS	POS	19.2	PASS	N/A	33.3	PASS	N/A	35.3	PASS	NEG	N/A	PASS	NEG	N/A	PASS
358	BS					21/07/2015	EZ1	NEG	N/A	20/07/2015	INAVLID	INVALID	N/A	PASS	INVALID	N/A	PASS	PASS	32.6	PASS	FAIL	N/A	PASS	NEG	N/A	PASS	NEG	N/A	PASS
358	BS REPEAT					21/07/2015	EZ1	NEG	N/A	22/07/2015	INVALID	INVALID	N/A	PASS	INVALID	N/A	PASS	PASS	32.6	PASS	FAIL	N/A	PASS	NEG	N/A	PASS	NEG	N/A	PASS
359	BS					21/07/2015	EZ1	NEG	N/A	20/07/2015	INVALID	INVALID	N/A	PASS	INVALID	N/A	PASS	PASS	32.3	PASS	FAIL	N/A	PASS	NEG	N/A	PASS	NEG	N/A	PASS
359	BS REPEAT					21/07/2015	EZ1	NEG	N/A	22/07/2015	INVALID	INVALID	N/A	PASS	INVALID	N/A	PASS	PASS	32.6	PASS	FAIL	N/A	PASS	NEG	N/A	PASS	NEG	N/A	PASS
360	BS	21-25	M	79	66	21/07/2015	EZ1	NEG	N/A	20/07/2015	NEG	NEG	N/A	PASS	NEG	N/A	PASS	PASS	32.3	PASS	PASS	30.5	PASS	NEG	N/A	PASS	NEG	N/A	PASS
361	BS	>70	M	77	60	21/07/2015	EZ1	NEG	N/A	20/07/2015	NEG	NEG	N/A	PASS	NEG	N/A	PASS	PASS	31.8	PASS	PASS	34.9	PASS	NEG	N/A	PASS	NEG	N/A	PASS
362	BS					21/07/2015	EZ1	NEG	N/A	20/07/2015	INVALID	INVALID	N/A	PASS	INVALID	N/A	PASS	PASS	32.8	PASS	FAIL	40.4	PASS	NEG	N/A	PASS	NEG	N/A	PASS
362	BS REPEAT					21/07/2015	EZ1	NEG	N/A	22/07/2015	INVALID	INVALID	N/A	PASS	INVALID	N/A	PASS	PASS	32.3	PASS	FAIL	38.8	PASS	NEG	N/A	PASS	NEG	N/A	PASS
363	BS	<1	F	77	60	21/07/2015	EZ1	NEG	N/A	20/07/2015	NEG	NEG	N/A	PASS	NEG	N/A	PASS	PASS	33.1	PASS	PASS	29.4	PASS	NEG	N/A	PASS	NEG	N/A	PASS
364	BS					21/07/2015	EZ1	NEG	N/A	20/07/2015	INVALID	INVALID	N/A	PASS	INVALID	N/A	PASS	PASS	32.3	PASS	FAIL	36.7	PASS	NEG	N/A	PASS	NEG	N/A	PASS
365	BS	46-50	F	74	61	21/07/2015	EZ1	NEG	N/A	20/07/2015	INVALID	INVALID	N/A	PASS	INVALID	N/A	PASS	PASS	33.5	PASS	FAIL	36.5	PASS	NEG	N/A	PASS	NEG	N/A	PASS
365	BS REPEAT	46-50	F	74	61	21/07/2015	EZ1	NEG	N/A	22/07/2015	NEG	NEG	N/A	PASS	NEG	N/A	PASS	PASS	32.6	PASS	PASS	35.8	PASS	NEG	N/A	PASS	NEG	N/A	PASS
366	BS	1-5	M	77	60	21/07/2015	EZ1	NEG	N/A	20/07/2015	NEG	NEG	N/A	PASS	NEG	N/A	PASS	PASS	31.6	PASS	PASS	33.4	PASS	NEG	N/A	PASS	NEG	N/A	PASS
367	BS					21/07/2015	EZ1	NEG	N/A	20/07/2015	INVALID	INVALID	N/A	PASS	INVALID	N/A	PASS	PASS	32	PASS	FAIL	37.4	PASS	NEG	N/A	PASS	NEG	N/A	PASS
367	BS REPEAT					21/07/2015	EZ1	NEG	N/A	22/07/2015	INVALID	INVALID	N/A	PASS	INVALID	N/A	PASS	PASS	32.2	PASS	FAIL	37.3	PASS	NEG	N/A	PASS	NEG	N/A	PASS
368	BS					21/07/2015	EZ1	NEG	N/A	20/07/2015	INVALID	INVALID	N/A	PASS	INVALID	N/A	PASS	PASS	32.7	PASS	FAIL	40.8	PASS	NEG	N/A	PASS	NEG	N/A	PASS
368	BS REPEAT					21/07/2015	EZ1	NEG	N/A	22/07/2015	INVALID	INVALID	N/A	PASS	INVALID	N/A	PASS	PASS	32.8	PASS	FAIL	N/A	PASS	NEG	N/A	PASS	NEG	N/A	PASS
369	BS	1-5	M	74	60	21/07/2015	EZ1	NEG	N/A	22/07/2015	NEG	NEG	N/A	PASS	NEG	N/A	PASS	PASS	32.4	PASS	PASS	31.3	PASS	NEG	N/A	PASS	NEG	N/A	PASS

## Sheet: Legend
Dataset Legend
Sample type	WB = venipuncture whole blood sampled by pipettor; SWB = venipuncture whole blood sampled by swab; BS = buccal swab
	"Repeat" indicates re-testing by Xpert following a result of invalid, error, or no result (see Methods)
Trombley_Date	Date of clinical testing by Trombley RT-PCR
Trombley_Extraction	Nucleic acid extraction method (see Methods)
Xpert_Date	Date of testing by Xpert
Xpert_Result	Final result reported by Xpert instrument
GP	GP target of the Xpert assay
NP	NP target of the Xpert assay
SPC	Sample processing control of the Xpert assay
SAC	Sample adequacy control of the Xpert assay
PC	Probe check control for the Xpert assay
QC1, QC2	Denotes probes monitored for probe check controls (FAM-2-GP and CF-5-SPC, respectively)
Ct	Cycle threshold
Blank	Not indicated on the data collection form
